# Supplementary material for: [2-(2-Meth­oxy-1-naphtho­yl)phen­yl](1-naphth­yl)methanone
Source: Acta Crystallogr Sect E Struct Rep Online. 2011 Oct 29;67(Pt 11):o3036. doi: 10.1107/S1600536811042747 (PMC3247430; doi:10.1107/S1600536811042747)
Supplement: Supplementary file 1 [file e-67-o3036-sup1.cif]

##############################################################################
#                                                                            #
# This CIF contains the data in a paper accepted for publication in          #
# Acta Crystallographica Section E. It conforms to the requirements of       #
# Notes for Authors for Acta Crystallographica Section E, and has been       #
# peer reviewed under the auspices of the IUCr Commission on Journals.       #
#                                                                            #
# Full details of the Crystallographic Information File format               #
# are given in the paper "The Crystallographic Information File (CIF):       #
# a New Standard Archive File for Crystallography" by S. R. Hall, F. H.      #
# Allen and I. D. Brown [Acta Cryst. (1991), A47, 655-685].                  #
#                                                                            #
# The current version of the core CIF dictionary is obtainable from          #
# ftp://ftp.iucr.org/pub/cif_core.dic.                                       #
#                                                                            #
# Software is freely available for graphical display of the structure(s)     #
# in this CIF. For information consult the CIF software page                 #
# http://www.iucr.org/resources/cif/software.                                #
#                                                                            #
# This file may be used for bona fide research purposes within the           #
# scientific community so long as proper attribution is given to the journal # 
# article from which it was obtained.                                        #
#                                                                            #
##############################################################################
data_global
_audit_creation_method     SHELXL-97
_journal_date_recd_electronic     2011-10-13
_journal_date_accepted     2011-10-15
_journal_name_full     'Acta Crystallographica, Section E'
_journal_year     2011
_journal_volume     67
_journal_issue     11
_journal_page_first     o3036
_journal_page_last     o3036
_journal_paper_category     QO
_journal_coeditor_code     BT5676
_publ_contact_author_name     'K. Sethusankar'
_publ_contact_author_address
;
   Department of Physics
   RKM Vivekananda College (Autonomous)
   Chennai - 600 004
   India.
;
_publ_contact_author_email     'ksethusankar@yahoo.co.in'
_publ_contact_author_fax     '044 091 2499 3057'
_publ_contact_author_phone     '044 091 24484170'
_publ_section_title
;
[2-(2-Methoxy-1-naphthoyl)phenyl](1-naphthyl)methanone
;
loop_
    _publ_author_name
    _publ_author_address
    'G. Jagadeesan'
;  Department of Physics
   Dr MGR Educational and Research Institute
   Dr MGR University
   Chennai 600 095
   India
;
    'K. Sethusankar'
;  Department of Physics
   RKM Vivekananda College (Autonomous)
   Chennai 600 004
   India
;
    'R. Sivasakthikumaran'
;  Department of Organic Chemistry
   University of Madras
   Maraimalai Campus
   Chennai 600 025
   India
;
    'Arasambattu K. Mohanakrishnan'
;  Department of Organic Chemistry
   University of Madras
   Maraimalai Campus
   Chennai 600 025
   India
;
_publ_section_synopsis     .
data_I
_audit_creation_method     SHELXL-97
_chemical_name_systematic
;
[2-(2-Methoxy-1-naphthoyl)phenyl](1-naphthyl)methanone
;
_chemical_name_common     ?
_chemical_formula_moiety     'C29 H20 O3'
_chemical_formula_sum     'C29 H20 O3'
_chemical_formula_iupac     'C29 H20 O3'
_chemical_formula_weight     416.45
_chemical_melting_point     ?
_symmetry_cell_setting     monoclinic
_symmetry_space_group_name_H-M     'P 21/n'
_symmetry_space_group_name_Hall     '-P 2yn'
loop_
    _symmetry_equiv_pos_as_xyz
    'x, y, z'
    '-x+1/2, y+1/2, -z+1/2'
    '-x, -y, -z'
    'x-1/2, -y-1/2, z-1/2'
_cell_length_a     8.3950(3)
_cell_length_b     8.9983(4)
_cell_length_c     28.5375(11)
_cell_angle_alpha     90.00
_cell_angle_beta     97.188(2)
_cell_angle_gamma     90.00
_cell_volume     2138.80(15)
_cell_formula_units_Z     4
_cell_measurement_reflns_used     3875
_cell_measurement_theta_min     1.44
_cell_measurement_theta_max     30.10
_cell_measurement_temperature     293(2)
_exptl_crystal_description     block
_exptl_crystal_colour     colourless
_exptl_crystal_size_max     .30
_exptl_crystal_size_mid     .25
_exptl_crystal_size_min     .20
_exptl_crystal_density_diffrn     1.293
_exptl_crystal_density_meas     ?
_exptl_crystal_density_method     'not measured'
_exptl_crystal_F_000     872
_exptl_absorpt_coefficient_mu     0.083
_exptl_absorpt_correction_type     none
_exptl_absorpt_process_details     ?
_exptl_absorpt_correction_T_min     ?
_exptl_absorpt_correction_T_max     ?
_exptl_special_details     ?
_diffrn_ambient_temperature     293(2)
_diffrn_radiation_type     MoK\a
_diffrn_radiation_wavelength     0.71073
_diffrn_radiation_source     'fine-focus sealed tube'
_diffrn_radiation_monochromator     graphite
_diffrn_measurement_device_type     'Bruker Kappa APEXII CCD diffractometer'
_diffrn_measurement_method     '\w scans'
_diffrn_detector_area_resol_mean     ?
_diffrn_reflns_number     26364
_diffrn_reflns_av_R_equivalents     0.0358
_diffrn_reflns_av_sigmaI/netI     0.0342
_diffrn_reflns_theta_min     1.44
_diffrn_reflns_theta_max     30.10
_diffrn_reflns_theta_full     30.10
_diffrn_measured_fraction_theta_max     0.995
_diffrn_measured_fraction_theta_full     0.995
_diffrn_reflns_limit_h_min     -10
_diffrn_reflns_limit_h_max     11
_diffrn_reflns_limit_k_min     -12
_diffrn_reflns_limit_k_max     12
_diffrn_reflns_limit_l_min     -40
_diffrn_reflns_limit_l_max     40
_diffrn_standards_number     ?
_diffrn_standards_interval_count     ?
_diffrn_standards_interval_time     ?
_diffrn_standards_decay_%     ?
_refine_special_details
;
Refinement of <i>F</i>^2^ against ALL reflections. The weighted <i>R</i>-factor
<i>wR</i> and goodness of fit <i>S</i> are based on <i>F</i>^2^, conventional
<i>R</i>-factors <i>R</i> are based on <i>F</i>, with <i>F</i> set to zero for
negative <i>F</i>^2^. The threshold expression of <i>F</i>^2^ >
\s(<i>F</i>^2^) is used only for calculating <i>R</i>-factors(gt) <i>etc</i>.
and is not relevant to the choice of reflections for refinement.
<i>R</i>-factors based on <i>F</i>^2^ are statistically about twice as large
as those based on <i>F</i>, and <i>R</i>- factors based on ALL data will be
even larger.
;
_reflns_number_total     6299
_reflns_number_gt     3875
_reflns_threshold_expression     I>2\s(I)
_refine_ls_structure_factor_coef     Fsqd
_refine_ls_matrix_type     full
_refine_ls_R_factor_all     0.0900
_refine_ls_R_factor_gt     0.0490
_refine_ls_wR_factor_gt     0.1136
_refine_ls_wR_factor_ref     0.1369
_refine_ls_goodness_of_fit_ref     1.002
_refine_ls_restrained_S_all     1.002
_refine_ls_number_reflns     6270
_refine_ls_number_parameters     290
_refine_ls_number_restraints     0
_refine_ls_hydrogen_treatment     constr
_refine_ls_weighting_scheme     calc
_refine_ls_weighting_details
         'calc w=1/[\s^2^(Fo^2^)+(0.0541P)^2^+0.4431P] where P=(Fo^2^+2Fc^2^)/3'
_atom_sites_solution_hydrogens     geom
_atom_sites_solution_primary     direct
_atom_sites_solution_secondary     difmap
_refine_ls_shift/su_max     0.000
_refine_ls_shift/su_mean     0.000
_refine_diff_density_max     0.231
_refine_diff_density_min     -0.173
_refine_ls_extinction_method     none
_refine_ls_extinction_coef     ?
loop_
    _atom_type_symbol
    _atom_type_description
    _atom_type_scat_dispersion_real
    _atom_type_scat_dispersion_imag
    _atom_type_scat_source
    'C' 'C' 0.0033 0.0016
                         'International Tables Vol C Tables 4.2.6.8 and 6.1.1.4'
    'H' 'H' 0.0000 0.0000
                         'International Tables Vol C Tables 4.2.6.8 and 6.1.1.4'
    'O' 'O' 0.0106 0.0060
                         'International Tables Vol C Tables 4.2.6.8 and 6.1.1.4'
_computing_data_collection     'APEX2 (Bruker, 2008)'
_computing_cell_refinement     'APEX2 (Bruker, 2008)'
_computing_data_reduction     'SAINT (Bruker, 2008)'
_computing_structure_solution     'SHELXL97 [SHELXS97?] (Sheldrick, 2008)'
_computing_structure_refinement     'SHELXL97 (Sheldrick, 2008)'
_computing_molecular_graphics     'ORTEP-3 (Farrugia, 1997)'
_computing_publication_material
                           'SHELXL97 (Sheldrick, 2008)  and PLATON (Spek, 2009)'
loop_
    _atom_site_type_symbol
    _atom_site_label
    _atom_site_fract_x
    _atom_site_fract_y
    _atom_site_fract_z
    _atom_site_U_iso_or_equiv
    _atom_site_adp_type
    _atom_site_calc_flag
    _atom_site_refinement_flags
    _atom_site_occupancy
    _atom_site_symmetry_multiplicity
    _atom_site_disorder_assembly
    _atom_site_disorder_group
    C C1 0.15231(17) 0.63183(17) 0.06709(6) 0.0491(4) Uani d . 1 1 . .
    H H1 0.2003 0.7251 0.0696 0.059 Uiso calc R 1 1 . .
    C C2 -0.01600(18) 0.6217(2) 0.06134(7) 0.0585(4) Uani d . 1 1 . .
    H H2 -0.0780 0.7075 0.0606 0.070 Uiso calc R 1 1 . .
    C C3 -0.08746(17) 0.4876(2) 0.05692(6) 0.0523(4) Uani d . 1 1 . .
    H H3 -0.1989 0.4816 0.0521 0.063 Uiso calc R 1 1 . .
    C C4 0.00426(16) 0.35663(17) 0.05949(5) 0.0437(3) Uani d . 1 1 . .
    C C5 -0.0706(2) 0.2162(2) 0.05524(7) 0.0606(5) Uani d . 1 1 . .
    H H5 -0.1820 0.2108 0.0499 0.073 Uiso calc R 1 1 . .
    C C6 0.0158(2) 0.0898(2) 0.05872(8) 0.0763(6) Uani d . 1 1 . .
    H H6 -0.0359 -0.0016 0.0553 0.092 Uiso calc R 1 1 . .
    C C7 0.1836(2) 0.0961(2) 0.06743(8) 0.0708(5) Uani d . 1 1 . .
    H H7 0.2426 0.0084 0.0707 0.085 Uiso calc R 1 1 . .
    C C8 0.26131(18) 0.22922(17) 0.07110(6) 0.0507(4) Uani d . 1 1 . .
    H H8 0.3728 0.2313 0.0768 0.061 Uiso calc R 1 1 . .
    C C9 0.17494(15) 0.36407(15) 0.06640(5) 0.0367(3) Uani d . 1 1 . .
    C C10 0.24751(14) 0.50808(15) 0.06903(5) 0.0356(3) Uani d . 1 1 . .
    C C11 0.42381(15) 0.52955(15) 0.07111(5) 0.0360(3) Uani d . 1 1 . .
    C C12 0.49178(14) 0.68277(14) 0.08141(5) 0.0335(3) Uani d . 1 1 . .
    C C13 0.54639(16) 0.75872(17) 0.04437(5) 0.0430(3) Uani d . 1 1 . .
    H H13 0.5386 0.7151 0.0146 0.052 Uiso calc R 1 1 . .
    C C14 0.61245(17) 0.89905(18) 0.05125(5) 0.0476(4) Uani d . 1 1 . .
    H H14 0.6483 0.9495 0.0261 0.057 Uiso calc R 1 1 . .
    C C15 0.62522(18) 0.96406(17) 0.09500(6) 0.0509(4) Uani d . 1 1 . .
    H H15 0.6696 1.0585 0.0995 0.061 Uiso calc R 1 1 . .
    C C16 0.57230(17) 0.88951(16) 0.13223(5) 0.0458(3) Uani d . 1 1 . .
    H H16 0.5815 0.9340 0.1619 0.055 Uiso calc R 1 1 . .
    C C17 0.50522(14) 0.74850(14) 0.12605(5) 0.0351(3) Uani d . 1 1 . .
    C C18 0.45546(15) 0.66581(15) 0.16664(5) 0.0383(3) Uani d . 1 1 . .
    C C19 0.44871(19) 0.74572(17) 0.21243(5) 0.0473(4) Uani d . 1 1 . .
    C C20 0.5827(2) 0.74335(17) 0.24785(5) 0.0514(4) Uani d . 1 1 . .
    C C21 0.7276(2) 0.67257(19) 0.24152(6) 0.0592(4) Uani d . 1 1 . .
    H H21 0.7352 0.6202 0.2138 0.071 Uiso calc R 1 1 . .
    C C22 0.8574(3) 0.6795(2) 0.27548(7) 0.0767(6) Uani d . 1 1 . .
    H H22 0.9527 0.6329 0.2706 0.092 Uiso calc R 1 1 . .
    C C23 0.8476(4) 0.7560(3) 0.31743(8) 0.0913(8) Uani d . 1 1 . .
    H H23 0.9369 0.7610 0.3402 0.110 Uiso calc R 1 1 . .
    C C24 0.7105(4) 0.8225(2) 0.32528(7) 0.0904(8) Uani d . 1 1 . .
    H H24 0.7059 0.8718 0.3537 0.108 Uiso calc R 1 1 . .
    C C25 0.5721(3) 0.8193(2) 0.29106(6) 0.0696(5) Uani d . 1 1 . .
    C C26 0.4270(4) 0.8903(3) 0.29698(8) 0.0916(8) Uani d . 1 1 . .
    H H26 0.4179 0.9379 0.3255 0.110 Uiso calc R 1 1 . .
    C C27 0.3004(3) 0.8919(3) 0.26284(9) 0.0871(7) Uani d . 1 1 . .
    H H27 0.2061 0.9403 0.2679 0.104 Uiso calc R 1 1 . .
    C C28 0.3114(2) 0.8202(2) 0.21948(7) 0.0639(5) Uani d . 1 1 . .
    C C29 0.0565(3) 0.9120(4) 0.18389(11) 0.1213(11) Uani d . 1 1 . .
    H H29A 0.0035 0.8871 0.2108 0.182 Uiso calc R 1 1 . .
    H H29B -0.0166 0.8989 0.1555 0.182 Uiso calc R 1 1 . .
    H H29C 0.0913 1.0137 0.1863 0.182 Uiso calc R 1 1 . .
    O O1 0.51456(11) 0.43299(12) 0.06066(4) 0.0542(3) Uani d . 1 1 . .
    O O2 0.42381(13) 0.53442(11) 0.16317(4) 0.0503(3) Uani d . 1 1 . .
    O O3 0.19135(16) 0.81810(18) 0.18259(6) 0.0838(4) Uani d . 1 1 . .
loop_
    _atom_site_aniso_label
    _atom_site_aniso_U_11
    _atom_site_aniso_U_22
    _atom_site_aniso_U_33
    _atom_site_aniso_U_12
    _atom_site_aniso_U_13
    _atom_site_aniso_U_23
    C1 0.0369(7) 0.0401(8) 0.0693(11) -0.0038(6) 0.0026(7) -0.0014(7)
    C2 0.0351(7) 0.0559(10) 0.0836(13) 0.0070(7) 0.0041(7) 0.0041(9)
    C3 0.0290(6) 0.0676(11) 0.0598(10) -0.0062(7) 0.0033(6) 0.0063(8)
    C4 0.0375(7) 0.0522(9) 0.0420(8) -0.0141(6) 0.0069(6) 0.0021(7)
    C5 0.0463(8) 0.0634(11) 0.0731(12) -0.0245(8) 0.0110(8) 0.0027(9)
    C6 0.0722(12) 0.0518(11) 0.1073(17) -0.0308(10) 0.0205(11) -0.0035(11)
    C7 0.0673(11) 0.0412(9) 0.1065(16) -0.0086(8) 0.0215(10) 0.0029(10)
    C8 0.0452(8) 0.0419(8) 0.0661(11) -0.0069(6) 0.0115(7) 0.0009(7)
    C9 0.0355(6) 0.0399(7) 0.0349(7) -0.0074(5) 0.0058(5) -0.0014(6)
    C10 0.0304(6) 0.0382(7) 0.0378(7) -0.0053(5) 0.0025(5) -0.0038(6)
    C11 0.0329(6) 0.0389(7) 0.0368(7) -0.0056(5) 0.0064(5) -0.0080(6)
    C12 0.0274(5) 0.0355(7) 0.0384(7) -0.0051(5) 0.0066(5) -0.0052(6)
    C13 0.0413(7) 0.0510(9) 0.0375(7) -0.0073(6) 0.0087(6) -0.0048(6)
    C14 0.0480(8) 0.0503(9) 0.0466(9) -0.0121(7) 0.0137(6) 0.0055(7)
    C15 0.0554(9) 0.0406(8) 0.0590(10) -0.0179(7) 0.0154(7) -0.0045(7)
    C16 0.0531(8) 0.0402(8) 0.0456(8) -0.0131(6) 0.0121(6) -0.0104(6)
    C17 0.0345(6) 0.0339(7) 0.0379(7) -0.0054(5) 0.0089(5) -0.0053(5)
    C18 0.0382(7) 0.0380(7) 0.0399(7) -0.0026(5) 0.0098(6) -0.0026(6)
    C19 0.0647(9) 0.0411(8) 0.0397(8) -0.0047(7) 0.0207(7) -0.0036(6)
    C20 0.0812(11) 0.0394(8) 0.0356(8) -0.0111(8) 0.0146(7) -0.0007(6)
    C21 0.0761(11) 0.0516(10) 0.0475(10) -0.0066(9) -0.0009(8) 0.0005(8)
    C22 0.0938(14) 0.0626(12) 0.0669(13) -0.0111(11) -0.0165(11) 0.0125(10)
    C23 0.142(2) 0.0629(13) 0.0579(13) -0.0311(14) -0.0316(14) 0.0148(11)
    C24 0.173(3) 0.0596(13) 0.0351(10) -0.0294(15) -0.0001(13) -0.0008(9)
    C25 0.1247(17) 0.0506(10) 0.0361(9) -0.0165(11) 0.0207(10) -0.0034(7)
    C26 0.156(2) 0.0736(14) 0.0544(12) -0.0021(15) 0.0489(15) -0.0182(11)
    C27 0.1146(18) 0.0784(15) 0.0797(16) 0.0114(13) 0.0576(14) -0.0141(12)
    C28 0.0750(11) 0.0614(11) 0.0618(11) 0.0034(9) 0.0339(10) -0.0052(9)
    C29 0.0917(17) 0.142(3) 0.139(3) 0.0545(17) 0.0487(16) 0.023(2)
    O1 0.0376(5) 0.0475(6) 0.0803(8) -0.0058(4) 0.0181(5) -0.0230(6)
    O2 0.0664(7) 0.0387(6) 0.0471(6) -0.0084(5) 0.0125(5) 0.0002(5)
    O3 0.0645(8) 0.0969(11) 0.0935(11) 0.0205(8) 0.0227(8) -0.0104(9)
_geom_special_details
;
All e.s.d.'s (except the e.s.d. in the dihedral angle between two l.s. planes)
are estimated using the full covariance matrix. The cell e.s.d.'s are taken
into account individually in the estimation of e.s.d.'s in distances, angles
and torsion angles; correlations between e.s.d.'s in cell parameters are only
used when they are defined by crystal symmetry. An approximate (isotropic)
treatment of cell e.s.d.'s is used for estimating e.s.d.'s involving l.s.
planes.
;
loop_
    _geom_bond_atom_site_label_1
    _geom_bond_atom_site_label_2
    _geom_bond_site_symmetry_2
    _geom_bond_distance
    _geom_bond_publ_flag
    C1 C10 . 1.3678(19) ?
    C1 C2 . 1.405(2) ?
    C1 H1 . 0.9300 ?
    C2 C3 . 1.347(2) ?
    C2 H2 . 0.9300 ?
    C3 C4 . 1.405(2) ?
    C3 H3 . 0.9300 ?
    C4 C5 . 1.410(2) ?
    C4 C9 . 1.4233(18) ?
    C5 C6 . 1.345(3) ?
    C5 H5 . 0.9300 ?
    C6 C7 . 1.401(3) ?
    C6 H6 . 0.9300 ?
    C7 C8 . 1.362(2) ?
    C7 H7 . 0.9300 ?
    C8 C9 . 1.411(2) ?
    C8 H8 . 0.9300 ?
    C9 C10 . 1.4298(18) ?
    C10 C11 . 1.4864(17) ?
    C11 O1 . 1.2170(16) ?
    C11 C12 . 1.5069(18) ?
    C12 C13 . 1.3842(19) ?
    C12 C17 . 1.3961(18) ?
    C13 C14 . 1.383(2) ?
    C13 H13 . 0.9300 ?
    C14 C15 . 1.371(2) ?
    C14 H14 . 0.9300 ?
    C15 C16 . 1.376(2) ?
    C15 H15 . 0.9300 ?
    C16 C17 . 1.3904(18) ?
    C16 H16 . 0.9300 ?
    C17 C18 . 1.4804(19) ?
    C18 O2 . 1.2131(16) ?
    C18 C19 . 1.499(2) ?
    C19 C28 . 1.370(2) ?
    C19 C20 . 1.415(2) ?
    C20 C21 . 1.404(2) ?
    C20 C25 . 1.422(2) ?
    C21 C22 . 1.366(3) ?
    C21 H21 . 0.9300 ?
    C22 C23 . 1.392(3) ?
    C22 H22 . 0.9300 ?
    C23 C24 . 1.340(4) ?
    C23 H23 . 0.9300 ?
    C24 C25 . 1.421(3) ?
    C24 H24 . 0.9300 ?
    C25 C26 . 1.404(3) ?
    C26 C27 . 1.349(4) ?
    C26 H26 . 0.9300 ?
    C27 C28 . 1.409(3) ?
    C27 H27 . 0.9300 ?
    C28 O3 . 1.364(2) ?
    C29 O3 . 1.417(3) ?
    C29 H29A . 0.9600 ?
    C29 H29B . 0.9600 ?
    C29 H29C . 0.9600 ?
loop_
    _geom_angle_atom_site_label_1
    _geom_angle_atom_site_label_2
    _geom_angle_atom_site_label_3
    _geom_angle_site_symmetry_1
    _geom_angle_site_symmetry_3
    _geom_angle
    _geom_angle_publ_flag
    C10 C1 C2 . . 121.74(14) ?
    C10 C1 H1 . . 119.1 ?
    C2 C1 H1 . . 119.1 ?
    C3 C2 C1 . . 119.91(15) ?
    C3 C2 H2 . . 120.0 ?
    C1 C2 H2 . . 120.0 ?
    C2 C3 C4 . . 120.81(13) ?
    C2 C3 H3 . . 119.6 ?
    C4 C3 H3 . . 119.6 ?
    C3 C4 C5 . . 120.80(13) ?
    C3 C4 C9 . . 120.24(13) ?
    C5 C4 C9 . . 118.96(14) ?
    C6 C5 C4 . . 121.39(15) ?
    C6 C5 H5 . . 119.3 ?
    C4 C5 H5 . . 119.3 ?
    C5 C6 C7 . . 119.99(16) ?
    C5 C6 H6 . . 120.0 ?
    C7 C6 H6 . . 120.0 ?
    C8 C7 C6 . . 120.71(17) ?
    C8 C7 H7 . . 119.6 ?
    C6 C7 H7 . . 119.6 ?
    C7 C8 C9 . . 120.89(15) ?
    C7 C8 H8 . . 119.6 ?
    C9 C8 H8 . . 119.6 ?
    C8 C9 C4 . . 117.97(12) ?
    C8 C9 C10 . . 124.32(12) ?
    C4 C9 C10 . . 117.70(12) ?
    C1 C10 C9 . . 119.52(11) ?
    C1 C10 C11 . . 118.01(12) ?
    C9 C10 C11 . . 122.38(12) ?
    O1 C11 C10 . . 123.24(12) ?
    O1 C11 C12 . . 117.88(11) ?
    C10 C11 C12 . . 118.53(11) ?
    C13 C12 C17 . . 119.41(12) ?
    C13 C12 C11 . . 117.14(12) ?
    C17 C12 C11 . . 123.43(11) ?
    C14 C13 C12 . . 120.49(13) ?
    C14 C13 H13 . . 119.8 ?
    C12 C13 H13 . . 119.8 ?
    C15 C14 C13 . . 120.21(14) ?
    C15 C14 H14 . . 119.9 ?
    C13 C14 H14 . . 119.9 ?
    C14 C15 C16 . . 119.94(14) ?
    C14 C15 H15 . . 120.0 ?
    C16 C15 H15 . . 120.0 ?
    C15 C16 C17 . . 120.77(14) ?
    C15 C16 H16 . . 119.6 ?
    C17 C16 H16 . . 119.6 ?
    C16 C17 C12 . . 119.18(12) ?
    C16 C17 C18 . . 120.59(12) ?
    C12 C17 C18 . . 120.18(11) ?
    O2 C18 C17 . . 120.42(12) ?
    O2 C18 C19 . . 120.46(13) ?
    C17 C18 C19 . . 119.10(12) ?
    C28 C19 C20 . . 120.71(15) ?
    C28 C19 C18 . . 119.15(15) ?
    C20 C19 C18 . . 120.14(13) ?
    C21 C20 C19 . . 122.59(14) ?
    C21 C20 C25 . . 118.58(17) ?
    C19 C20 C25 . . 118.81(17) ?
    C22 C21 C20 . . 120.98(18) ?
    C22 C21 H21 . . 119.5 ?
    C20 C21 H21 . . 119.5 ?
    C21 C22 C23 . . 120.3(2) ?
    C21 C22 H22 . . 119.8 ?
    C23 C22 H22 . . 119.8 ?
    C24 C23 C22 . . 120.6(2) ?
    C24 C23 H23 . . 119.7 ?
    C22 C23 H23 . . 119.7 ?
    C23 C24 C25 . . 121.4(2) ?
    C23 C24 H24 . . 119.3 ?
    C25 C24 H24 . . 119.3 ?
    C26 C25 C20 . . 118.2(2) ?
    C26 C25 C24 . . 123.7(2) ?
    C20 C25 C24 . . 118.1(2) ?
    C27 C26 C25 . . 122.34(18) ?
    C27 C26 H26 . . 118.8 ?
    C25 C26 H26 . . 118.8 ?
    C26 C27 C28 . . 119.8(2) ?
    C26 C27 H27 . . 120.1 ?
    C28 C27 H27 . . 120.1 ?
    O3 C28 C19 . . 115.73(15) ?
    O3 C28 C27 . . 124.13(18) ?
    C19 C28 C27 . . 120.1(2) ?
    O3 C29 H29A . . 109.5 ?
    O3 C29 H29B . . 109.5 ?
    H29A C29 H29B . . 109.5 ?
    O3 C29 H29C . . 109.5 ?
    H29A C29 H29C . . 109.5 ?
    H29B C29 H29C . . 109.5 ?
    C28 O3 C29 . . 119.16(19) ?
loop_
    _geom_torsion_atom_site_label_1
    _geom_torsion_atom_site_label_2
    _geom_torsion_atom_site_label_3
    _geom_torsion_atom_site_label_4
    _geom_torsion_site_symmetry_1
    _geom_torsion_site_symmetry_2
    _geom_torsion_site_symmetry_3
    _geom_torsion_site_symmetry_4
    _geom_torsion
    _geom_torsion_publ_flag
    C10 C1 C2 C3 . . . . -0.9(3) ?
    C1 C2 C3 C4 . . . . 2.1(3) ?
    C2 C3 C4 C5 . . . . 179.49(17) ?
    C2 C3 C4 C9 . . . . -0.6(2) ?
    C3 C4 C5 C6 . . . . -178.45(18) ?
    C9 C4 C5 C6 . . . . 1.6(3) ?
    C4 C5 C6 C7 . . . . 0.9(3) ?
    C5 C6 C7 C8 . . . . -1.9(3) ?
    C6 C7 C8 C9 . . . . 0.2(3) ?
    C7 C8 C9 C4 . . . . 2.3(2) ?
    C7 C8 C9 C10 . . . . -178.96(16) ?
    C3 C4 C9 C8 . . . . 176.89(14) ?
    C5 C4 C9 C8 . . . . -3.2(2) ?
    C3 C4 C9 C10 . . . . -1.9(2) ?
    C5 C4 C9 C10 . . . . 177.98(14) ?
    C2 C1 C10 C9 . . . . -1.7(2) ?
    C2 C1 C10 C11 . . . . 174.95(15) ?
    C8 C9 C10 C1 . . . . -175.73(15) ?
    C4 C9 C10 C1 . . . . 3.0(2) ?
    C8 C9 C10 C11 . . . . 7.8(2) ?
    C4 C9 C10 C11 . . . . -173.44(12) ?
    C1 C10 C11 O1 . . . . -160.14(15) ?
    C9 C10 C11 O1 . . . . 16.4(2) ?
    C1 C10 C11 C12 . . . . 12.87(19) ?
    C9 C10 C11 C12 . . . . -170.62(12) ?
    O1 C11 C12 C13 . . . . 65.58(17) ?
    C10 C11 C12 C13 . . . . -107.81(14) ?
    O1 C11 C12 C17 . . . . -112.87(15) ?
    C10 C11 C12 C17 . . . . 73.74(17) ?
    C17 C12 C13 C14 . . . . -0.6(2) ?
    C11 C12 C13 C14 . . . . -179.09(12) ?
    C12 C13 C14 C15 . . . . 0.3(2) ?
    C13 C14 C15 C16 . . . . 0.1(2) ?
    C14 C15 C16 C17 . . . . -0.2(2) ?
    C15 C16 C17 C12 . . . . -0.1(2) ?
    C15 C16 C17 C18 . . . . 177.11(14) ?
    C13 C12 C17 C16 . . . . 0.44(19) ?
    C11 C12 C17 C16 . . . . 178.86(12) ?
    C13 C12 C17 C18 . . . . -176.75(12) ?
    C11 C12 C17 C18 . . . . 1.67(19) ?
    C16 C17 C18 O2 . . . . -166.95(14) ?
    C12 C17 C18 O2 . . . . 10.20(19) ?
    C16 C17 C18 C19 . . . . 11.53(19) ?
    C12 C17 C18 C19 . . . . -171.32(12) ?
    O2 C18 C19 C28 . . . . -94.73(19) ?
    C17 C18 C19 C28 . . . . 86.79(18) ?
    O2 C18 C19 C20 . . . . 85.03(18) ?
    C17 C18 C19 C20 . . . . -93.45(17) ?
    C28 C19 C20 C21 . . . . -177.85(16) ?
    C18 C19 C20 C21 . . . . 2.4(2) ?
    C28 C19 C20 C25 . . . . 0.2(2) ?
    C18 C19 C20 C25 . . . . -179.52(14) ?
    C19 C20 C21 C22 . . . . 176.34(16) ?
    C25 C20 C21 C22 . . . . -1.7(2) ?
    C20 C21 C22 C23 . . . . 0.7(3) ?
    C21 C22 C23 C24 . . . . 0.7(3) ?
    C22 C23 C24 C25 . . . . -1.0(3) ?
    C21 C20 C25 C26 . . . . 179.73(17) ?
    C19 C20 C25 C26 . . . . 1.6(2) ?
    C21 C20 C25 C24 . . . . 1.4(2) ?
    C19 C20 C25 C24 . . . . -176.73(16) ?
    C23 C24 C25 C26 . . . . -178.3(2) ?
    C23 C24 C25 C20 . . . . -0.1(3) ?
    C20 C25 C26 C27 . . . . -1.8(3) ?
    C24 C25 C26 C27 . . . . 176.4(2) ?
    C25 C26 C27 C28 . . . . 0.2(4) ?
    C20 C19 C28 O3 . . . . 178.49(15) ?
    C18 C19 C28 O3 . . . . -1.7(2) ?
    C20 C19 C28 C27 . . . . -1.9(3) ?
    C18 C19 C28 C27 . . . . 177.88(16) ?
    C26 C27 C28 O3 . . . . -178.7(2) ?
    C26 C27 C28 C19 . . . . 1.7(3) ?
    C19 C28 O3 C29 . . . . -169.66(19) ?
    C27 C28 O3 C29 . . . . 10.7(3) ?
loop_
    _geom_hbond_atom_site_label_D
    _geom_hbond_atom_site_label_H
    _geom_hbond_atom_site_label_A
    _geom_hbond_site_symmetry_A
    _geom_hbond_distance_DH
    _geom_hbond_distance_HA
    _geom_hbond_distance_DA
    _geom_hbond_angle_DHA
    C3 H3 O1 1_455 0.93 2.49 3.392(2) 164
    C13 H13 O1 3_665 0.93 2.52 3.440(2) 170
    C27 H27 O2 2_555 0.93 2.51 3.262(3) 138
