# Supplementary material for: [2-(2-Meth­oxy-1-naphtho­yl)phen­yl](1-naphth­yl)methanone
Source: Acta Crystallogr Sect E Struct Rep Online. 2011 Oct 29;67(Pt 11):o3036. doi: 10.1107/S1600536811042747 (PMC3247430; doi:10.1107/S1600536811042747)
Supplement: Supplementary file 2 [file e-67-o3036-Isup2.hkl]

#
# h,k,l, Fc-squared, Fo-squared, sigma(Fo-squared) and status flag
#
data_I
_shelx_title ' RSKDK4 in P2(1)/n'
_shelx_refln_list_code          4
_shelx_F_calc_maximum      266.90
_exptl_crystal_F_000       872.00
_reflns_d_resolution_high  0.7086
 
loop_
 _symmetry_equiv_pos_as_xyz
 'x, y, z'
 '-x+1/2, y+1/2, -z+1/2'
 '-x, -y, -z'
 'x-1/2, -y-1/2, z-1/2'
 
_cell_length_a     8.3950
_cell_length_b     8.9983
_cell_length_c    28.5375
_cell_angle_alpha  90.000
_cell_angle_beta   97.188
_cell_angle_gamma  90.000
 
_shelx_F_squared_multiplier     1.000
 
loop_
 _refln_index_h
 _refln_index_k
 _refln_index_l
 _refln_F_squared_calc
 _refln_F_squared_meas
 _refln_F_squared_sigma
 _refln_observed_status
   2   0   0    12772.32    13226.37    311.86 o
   4   0   0     1924.20     2309.28     40.87 o
   6   0   0        6.23       10.73      8.95 o
   8   0   0        0.06        3.21      6.21 o
  10   0   0       11.20       -6.42      6.99 o
   1   1   0        4.71        1.70      0.45 o
   2   1   0      340.24      355.60      3.91 o
   3   1   0     4405.98     4496.57     44.76 o
   4   1   0       48.73       64.62      2.41 o
   5   1   0      299.10      288.95      4.73 o
   6   1   0       10.13       11.54      1.29 o
   7   1   0       67.20       59.23      3.20 o
   8   1   0      175.32      153.18      5.61 o
   9   1   0        9.01        8.73      2.25 o
  10   1   0        3.04        2.47      4.03 o
  11   1   0        0.39       -1.13      3.00 o
   0   2   0     5355.28     5313.44     73.27 o
   1   2   0       54.00       46.86      1.38 o
   2   2   0       39.37       26.73      1.75 o
   3   2   0     2255.01     2296.52     21.75 o
   4   2   0      548.84      539.77      6.57 o
   5   2   0       52.79       50.60      1.76 o
   6   2   0      365.35      356.90      5.02 o
   7   2   0       37.08       31.83      1.92 o
   8   2   0        9.40        9.56      1.99 o
   9   2   0       19.00       17.76      4.31 o
  10   2   0        1.59       -0.28      5.06 o
  11   2   0        0.76        4.47      5.17 o
   1   3   0     1916.15     1968.88     20.34 o
   2   3   0      382.92      356.95      5.42 o
   3   3   0      105.05      124.82      3.30 o
   4   3   0       83.55       67.96      1.75 o
   5   3   0        4.52        4.92      1.37 o
   6   3   0      536.00      513.46      8.07 o
   7   3   0       16.86       14.69      1.96 o
   8   3   0        4.69        6.58      1.83 o
   9   3   0        8.60        6.64      2.38 o
  10   3   0        0.07        1.65      3.56 o
  11   3   0        3.92        0.67      3.98 o
   0   4   0        5.57       11.74      2.45 o
   1   4   0     2135.11     2157.86     22.65 o
   2   4   0       50.52       47.77      3.26 o
   3   4   0      306.80      290.37      4.27 o
   4   4   0       20.39       11.45      1.38 o
   5   4   0        7.89       10.59      1.36 o
   6   4   0     1224.74     1167.40     14.10 o
   7   4   0        1.12        0.48      2.34 o
   8   4   0        1.02        0.67      1.71 o
   9   4   0       29.10       28.15      2.77 o
  10   4   0        9.30        8.84      3.10 o
  11   4   0        0.00       -2.08      2.85 o
   1   5   0      545.63      619.55      9.73 o
   2   5   0        0.07        1.01      1.18 o
   3   5   0       12.66       15.18      1.44 o
   4   5   0        0.00        0.18      0.98 o
   5   5   0        9.33        7.18      1.75 o
   6   5   0        0.01       -1.57      1.57 o
   7   5   0        4.26        4.03      2.12 o
   8   5   0        4.34        1.04      1.88 o
   9   5   0       11.72       14.02      2.84 o
  10   5   0        2.16        0.53      3.81 o
   0   6   0       28.53       33.72      3.03 o
   1   6   0      151.51      157.67      4.09 o
   2   6   0      730.01      733.80      9.28 o
   3   6   0       33.36       30.99      1.92 o
   4   6   0        0.18       -1.25      1.25 o
   5   6   0      243.63      243.15      5.42 o
   6   6   0        8.25       10.30      2.12 o
   7   6   0        0.01        1.10      2.02 o
   8   6   0        0.07        0.64      2.06 o
   9   6   0        6.82        0.31      2.63 o
  10   6   0        0.07        3.43      2.84 o
   1   7   0      653.38      612.31     11.45 o
   2   7   0       40.03       48.54      2.77 o
   3   7   0        6.45        6.44      1.85 o
   4   7   0      452.73      412.31      7.24 o
   5   7   0       62.57       64.19      3.40 o
   6   7   0        0.99        1.12      2.08 o
   7   7   0       38.97       56.87      3.53 o
   8   7   0        0.00       -2.52      2.52 o
   9   7   0        1.64       -1.33      2.94 o
   0   8   0      240.45      231.55      9.89 o
   1   8   0        0.14       -3.06      3.06 o
   2   8   0       18.38       18.25      2.96 o
   3   8   0      312.10      287.40      6.97 o
   4   8   0        2.15        0.05      2.59 o
   5   8   0       15.88        9.93      3.23 o
   6   8   0       13.87        9.06      3.17 o
   7   8   0       12.07       19.00      3.91 o
   8   8   0        3.34        4.81      3.59 o
   9   8   0        4.79        7.71      4.04 o
   1   9   0      107.99      105.57      4.53 o
   2   9   0        0.03       -2.17      2.17 o
   3   9   0       47.73       48.25      3.73 o
   4   9   0       11.97       18.56      4.54 o
   5   9   0        0.63        0.67      2.94 o
   6   9   0        3.48        4.00      3.39 o
   7   9   0        1.97       -3.58      5.29 o
   8   9   0        6.67       10.05      4.20 o
   0  10   0       26.39       27.95      4.67 o
   1  10   0       66.29       68.59      4.24 o
   2  10   0       60.23       57.06      3.99 o
   3  10   0        1.79       -1.28      2.72 o
   4  10   0        0.06       -3.70      3.70 o
   5  10   0        0.96        1.15      3.40 o
   6  10   0        9.01       13.90      4.25 o
   7  10   0       33.20       45.22      5.50 o
   1  11   0        4.45        5.61      2.97 o
   2  11   0        4.49        4.73      3.00 o
   3  11   0        0.77        0.70      3.65 o
   4  11   0        1.63       -4.02      4.02 o
   5  11   0       92.19      140.41      7.83 o
   0  12   0       35.61       39.25      6.29 o
   1  12   0        5.87        6.21      3.30 o
   2  12   0        6.68        3.51      3.77 o
   3  12   0       27.07       43.61      7.15 o
 -11   0   1        2.11        0.64      8.27 o
  -9   0   1       63.25       56.99      9.70 o
  -7   0   1      246.62      215.41     10.38 o
  -5   0   1      939.21     1097.01     28.67 o
  -3   0   1     3686.46     3921.11     83.77 o
   1   0   1     2683.73     2614.88     36.02 o
   3   0   1      517.43      554.63      7.52 o
   5   0   1       67.49       91.92      3.69 o
   7   0   1      232.09      260.89     10.66 o
   9   0   1       18.12       10.20      6.99 o
  11   0   1       44.32       62.26     12.05 o
 -11   1   1        0.01       -1.92      2.81 o
 -10   1   1       10.54        7.78      4.89 o
  -9   1   1       10.50        6.81      3.81 o
  -8   1   1       56.23       48.52      3.68 o
  -7   1   1       67.72       59.25      3.04 o
  -6   1   1        2.31        3.17      1.06 o
  -5   1   1       11.40       12.41      1.48 o
  -4   1   1       32.37       45.34      2.06 o
  -3   1   1     1821.70     1857.06     17.70 o
  -2   1   1      672.16      683.75      6.00 o
  -1   1   1    10866.08    10800.81     78.39 o
   0   1   1     4910.23     4422.11    114.21 o
   1   1   1    11206.85    11085.97     95.21 o
   2   1   1     8756.99     9013.16     87.11 o
   3   1   1      712.35      737.36      7.55 o
   4   1   1     4191.19     4366.81     37.59 o
   5   1   1       31.04       34.40      1.04 o
   6   1   1       13.21       13.58      0.94 o
   7   1   1      154.38      161.25      3.75 o
   8   1   1        0.30       -0.55      2.40 o
   9   1   1        7.67        2.91      6.05 o
  10   1   1        0.74       -0.02      2.46 o
  11   1   1       11.95       40.73     10.91 o
 -11   2   1       16.59       17.36      4.25 o
 -10   2   1        0.37        2.69      7.67 o
  -9   2   1        0.03       -2.41      2.41 o
  -8   2   1       65.12       60.92      3.58 o
  -7   2   1       31.04       29.75      1.75 o
  -6   2   1       85.88       72.91      2.40 o
  -5   2   1      636.49      618.41      8.32 o
  -4   2   1     1307.79     1340.89     14.31 o
  -3   2   1     1872.30     2021.36     19.16 o
  -2   2   1     2493.04     2401.72     20.95 o
  -1   2   1     1821.07     1808.53     17.16 o
   0   2   1     3648.35     3671.00     39.81 o
   1   2   1     1030.73     1042.40     11.03 o
   2   2   1      929.77      946.20      9.40 o
   3   2   1       26.40       18.38      1.86 o
   4   2   1      766.38      720.62     11.33 o
   5   2   1       31.15       33.75      1.56 o
   6   2   1      132.66      139.58      3.17 o
   7   2   1       87.67       92.99      2.97 o
   8   2   1       15.89       14.06      3.54 o
   9   2   1       19.09       22.12      3.42 o
  10   2   1       33.18       32.64      5.56 o
  11   2   1        4.00       -0.58      3.41 o
 -11   3   1        3.67        0.98      2.48 o
 -10   3   1        0.78       -0.32      5.25 o
  -9   3   1       10.16       13.77      2.55 o
  -8   3   1        0.03        1.58      2.02 o
  -7   3   1       21.27       21.46      2.09 o
  -6   3   1      682.93      635.78     10.73 o
  -5   3   1       86.81       82.06      2.77 o
  -4   3   1       13.62       14.95      1.11 o
  -3   3   1     2814.30     3008.56     26.57 o
  -2   3   1      581.21      639.22      7.73 o
  -1   3   1      672.22      662.43      8.69 o
   0   3   1        2.90        5.53      3.06 o
   1   3   1      184.60      181.41      3.41 o
   2   3   1       58.50       67.94      1.96 o
   3   3   1     1082.24     1219.53     12.30 o
   4   3   1       67.50       68.44      2.90 o
   5   3   1      546.10      550.98      7.38 o
   6   3   1     1129.21     1062.19     13.98 o
   7   3   1        2.79        2.36      1.71 o
   8   3   1      173.43      171.07      4.45 o
   9   3   1       24.53       20.61      3.17 o
  10   3   1       29.98       32.03      4.75 o
  11   3   1        5.45       12.01      2.88 o
 -11   4   1        6.01        1.28      2.79 o
 -10   4   1        5.82        2.53      2.91 o
  -9   4   1        6.41        6.71      4.14 o
  -8   4   1       87.24       83.48      3.13 o
  -7   4   1      353.56      332.76      5.91 o
  -6   4   1      105.59       94.34      3.65 o
  -5   4   1      196.13      179.86      2.91 o
  -4   4   1       52.98       51.92      1.90 o
  -3   4   1      166.08      191.08      3.76 o
  -2   4   1      112.19      121.43      3.03 o
  -1   4   1     3749.89     3803.59     42.36 o
   0   4   1       82.31       84.49      2.43 o
   1   4   1     1401.56     1528.73     16.66 o
   2   4   1      983.08     1024.13     11.80 o
   3   4   1        0.96       -1.02      1.02 o
   4   4   1      184.23      189.57      3.05 o
   5   4   1     1593.20     1521.41     15.74 o
   6   4   1      158.95      137.61      5.99 o
   7   4   1       30.85       35.17      2.73 o
   8   4   1       16.92       19.61      3.72 o
   9   4   1        0.05        2.72      2.15 o
  10   4   1        5.53        9.60      3.61 o
  11   4   1        0.53        3.35      3.05 o
 -10   5   1        9.02        5.72      3.34 o
  -9   5   1       61.36       70.14      4.80 o
  -8   5   1        1.77       -0.26      1.85 o
  -7   5   1        7.54        6.09      2.15 o
  -6   5   1       97.50      100.36      3.89 o
  -5   5   1      115.04      106.66      3.44 o
  -4   5   1        6.43        7.54      1.15 o
  -3   5   1      257.13      251.49      4.55 o
  -2   5   1      100.83       92.37      2.61 o
  -1   5   1      143.23      156.64      3.57 o
   0   5   1      459.90      468.27      8.38 o
   1   5   1      316.18      277.55      4.87 o
   2   5   1      472.09      464.16      6.78 o
   3   5   1       10.73       10.91      1.41 o
   4   5   1        7.06        4.12      1.06 o
   5   5   1      242.78      236.95      4.57 o
   6   5   1      146.20      135.96      3.96 o
   7   5   1        0.07       -0.36      1.72 o
   8   5   1        6.30        3.82      1.98 o
   9   5   1       45.16       37.29      3.34 o
  10   5   1        1.01        2.45      3.31 o
 -10   6   1        0.15        0.44      2.86 o
  -9   6   1        6.74        0.68      2.64 o
  -8   6   1        4.38        2.85      2.23 o
  -7   6   1       35.58       39.64      2.81 o
  -6   6   1       85.04       93.74      4.12 o
  -5   6   1       10.31       11.24      2.00 o
  -4   6   1       15.39       18.48      1.73 o
  -3   6   1       61.86       67.01      2.97 o
  -2   6   1      425.67      431.30      6.47 o
  -1   6   1      167.83      169.87      4.07 o
   0   6   1      253.45      248.58      9.21 o
   1   6   1      221.83      235.39      4.82 o
   2   6   1        6.14        9.38      1.79 o
   3   6   1       31.97       29.09      1.90 o
   4   6   1        9.79       11.56      1.59 o
   5   6   1        0.07       -0.86      1.53 o
   6   6   1       73.26       74.34      3.52 o
   7   6   1        9.32        6.03      2.10 o
   8   6   1        7.99        5.10      2.24 o
   9   6   1        1.38        0.00      2.68 o
  10   6   1        0.13       -2.73      2.73 o
  -9   7   1        1.38        2.25      3.00 o
  -8   7   1        1.22       -0.76      2.70 o
  -7   7   1        2.93        4.97      2.30 o
  -6   7   1       11.34        6.12      2.40 o
  -5   7   1      166.71      143.23      5.12 o
  -4   7   1       10.85       16.39      2.03 o
  -3   7   1       76.43       71.85      3.26 o
  -2   7   1       20.05       16.67      2.11 o
  -1   7   1      349.98      346.71      7.33 o
   0   7   1      968.91      866.23     13.08 o
   1   7   1      303.70      279.07      7.26 o
   2   7   1       18.47       22.48      2.49 o
   3   7   1      124.05      115.05      3.82 o
   4   7   1       56.87       33.69      2.87 o
   5   7   1      208.75      186.84      5.44 o
   6   7   1        0.00       -1.22      2.01 o
   7   7   1       18.32       18.80      3.08 o
   8   7   1        9.51        7.77      2.96 o
   9   7   1        0.16       -2.87      2.87 o
  -9   8   1       29.27       33.63      5.69 o
  -8   8   1        0.18        0.61      3.34 o
  -7   8   1       59.85       67.35      5.29 o
  -6   8   1       16.65       21.25      3.69 o
  -5   8   1       56.11       52.56      4.40 o
  -4   8   1        4.00       -2.38      2.38 o
  -3   8   1       47.95       43.11      4.27 o
  -2   8   1       49.80       34.36      3.24 o
  -1   8   1      174.14      150.59      5.25 o
   0   8   1       48.73       53.90      3.69 o
   1   8   1       13.19       13.80      2.74 o
   2   8   1       15.54       17.24      2.49 o
   3   8   1       52.99       56.86      3.29 o
   4   8   1        3.70       -2.52      2.52 o
   5   8   1       54.36       37.65      4.07 o
   6   8   1       24.17       36.57      4.81 o
   7   8   1       80.65       92.57      5.80 o
   8   8   1       13.01       15.50      3.97 o
   9   8   1        0.00        1.28      4.36 o
  -8   9   1        0.07       -1.31      3.71 o
  -7   9   1       24.04       19.89      4.42 o
  -6   9   1        0.00       -3.46      3.80 o
  -5   9   1       12.18       12.18      3.49 o
  -4   9   1        8.54        3.16      4.38 o
  -3   9   1       60.90       53.47      3.56 o
  -2   9   1        5.60        2.01      2.62 o
  -1   9   1      137.64      147.71      5.64 o
   0   9   1      108.82      107.52      4.55 o
   1   9   1       62.93       56.43      3.68 o
   2   9   1      218.09      182.69      5.59 o
   3   9   1        2.68       -1.78      2.20 o
   4   9   1       17.60       13.08      4.71 o
   5   9   1       12.42       10.91      4.25 o
   6   9   1        0.01       -2.26      3.22 o
   7   9   1        2.40        6.36      3.83 o
   8   9   1        0.08        0.36      4.31 o
  -7  10   1        0.09       -1.61      3.95 o
  -6  10   1        1.73       -1.85      3.68 o
  -5  10   1        1.55        4.11      3.44 o
  -4  10   1        5.09        0.74      3.87 o
  -3  10   1        0.67       -1.54      2.78 o
  -2  10   1       41.39       48.84      3.85 o
  -1  10   1       57.85       62.71      6.41 o
   0  10   1        7.78       11.11      2.82 o
   1  10   1       22.96       21.82      3.16 o
   2  10   1       34.80       39.23      3.62 o
   3  10   1       46.56       48.58      4.23 o
   4  10   1        4.81        0.56      4.77 o
   5  10   1       15.34        6.65      3.58 o
   6  10   1        9.10       12.75      4.23 o
   7  10   1        0.06       -1.98      4.14 o
  -5  11   1        0.02        6.65      4.33 o
  -4  11   1       10.56        5.24      6.28 o
  -3  11   1       15.20       12.25      4.87 o
  -2  11   1       20.42       34.92      4.28 o
  -1  11   1        0.42        3.94      3.37 o
   0  11   1        6.52       13.51      3.23 o
   1  11   1        3.23        5.98      2.97 o
   2  11   1        0.83        0.09      2.97 o
   3  11   1        7.81       13.49      6.53 o
   4  11   1        6.62        8.78      4.76 o
   5  11   1       58.15       91.57     10.75 o
  -3  12   1       14.55       13.44      5.58 o
  -2  12   1        2.48        9.97      4.87 o
  -1  12   1       18.75       24.00      3.95 o
   0  12   1        1.34        2.45      3.34 o
   1  12   1        1.49        3.20      3.29 o
   2  12   1        0.14       -1.78      4.12 o
   3  12   1        4.24       19.52      5.65 o
 -10   0   2       31.52       20.04      8.42 o
  -8   0   2      768.31      629.63     25.68 o
  -6   0   2       70.34       65.44      4.24 o
  -4   0   2      307.98      359.11     11.41 o
  -2   0   2    13634.35    13852.70    229.46 o
   0   0   2       33.44       -0.08      0.08 o
   2   0   2      105.56      110.47      1.74 o
   4   0   2     4436.16     4978.79     59.82 o
   6   0   2      459.87      450.34      8.20 o
   8   0   2       27.55       33.20     10.16 o
  10   0   2        0.30        0.35      2.23 o
 -11   1   2       34.45       39.96      5.28 o
 -10   1   2        2.10       -1.81      3.18 o
  -9   1   2        3.15        2.93      1.98 o
  -8   1   2        3.67        3.95      2.08 o
  -7   1   2      121.06      128.00      4.02 o
  -6   1   2      102.55       93.91      3.50 o
  -5   1   2      144.06      138.20      3.56 o
  -4   1   2        3.77       -0.17      0.79 o
  -3   1   2      657.29      619.47      5.61 o
  -2   1   2      640.88      697.65      5.51 o
  -1   1   2     1849.88     1725.80     12.80 o
   0   1   2      997.05      974.91      7.82 o
   1   1   2     1159.70     1152.41      8.72 o
   2   1   2     9718.37     9703.44     87.38 o
   3   1   2     3477.09     3441.16     27.95 o
   4   1   2      378.86      389.30      4.74 o
   5   1   2      202.59      203.87      3.13 o
   6   1   2        3.38        3.91      0.76 o
   7   1   2       58.13       54.04      3.13 o
   8   1   2        6.15        1.39      2.09 o
   9   1   2        0.27       -1.83      2.00 o
  10   1   2        0.31       -0.88      2.55 o
  11   1   2       29.02       43.37      6.13 o
 -11   2   2        9.17        2.00      3.69 o
 -10   2   2       61.26       57.70      5.13 o
  -9   2   2        0.09       -0.35      5.38 o
  -8   2   2       12.22        9.36      2.62 o
  -7   2   2       88.82       86.07      2.61 o
  -6   2   2        0.05       -0.04      1.20 o
  -5   2   2        0.68        0.96      1.00 o
  -4   2   2       40.41       27.29      1.11 o
  -3   2   2       22.81       20.65      1.43 o
  -2   2   2      206.42      194.11      2.53 o
  -1   2   2     9289.71     9095.89     81.95 o
   0   2   2    10172.89    10079.67     90.72 o
   1   2   2     4872.38     4900.94     48.12 o
   2   2   2      104.82      104.81      1.84 o
   3   2   2       79.93      112.98      2.23 o
   4   2   2       30.21       47.98      1.56 o
   5   2   2      177.40      183.30      3.01 o
   6   2   2        9.38        6.72      1.19 o
   7   2   2       22.23       18.33      1.83 o
   8   2   2        6.02        5.31      1.58 o
   9   2   2        4.47        1.29      4.56 o
  10   2   2       14.32       16.85      3.93 o
  11   2   2        1.07       -3.65      3.99 o
 -11   3   2        0.06       -2.30      2.30 o
 -10   3   2       22.56       26.42      2.96 o
  -9   3   2        0.90        1.04      1.71 o
  -8   3   2       37.78       38.11      2.68 o
  -7   3   2      194.84      183.76      5.23 o
  -6   3   2       88.74       90.97      5.32 o
  -5   3   2      141.71      144.48      3.11 o
  -4   3   2      596.41      589.23      6.33 o
  -3   3   2     1040.98     1145.56     11.75 o
  -2   3   2      313.80      317.36      4.59 o
  -1   3   2     1675.80     1688.18     17.87 o
   0   3   2      144.12      117.05      2.78 o
   1   3   2      487.86      473.61      6.58 o
   2   3   2      652.51      724.19      9.24 o
   3   3   2       94.02      101.83      2.29 o
   4   3   2     1645.35     1662.59     16.64 o
   5   3   2      538.55      514.55      7.08 o
   6   3   2     2036.50     1961.63     23.55 o
   7   3   2       14.41       16.08      1.99 o
   8   3   2       92.87       90.00      5.47 o
   9   3   2        1.08        1.80      3.87 o
  10   3   2       26.51       25.75      5.14 o
  11   3   2        4.42        4.71      3.87 o
 -11   4   2        0.19       -1.21      2.75 o
 -10   4   2       13.88       15.72      3.13 o
  -9   4   2       37.49       36.07      2.94 o
  -8   4   2        5.92        5.23      1.83 o
  -7   4   2       71.55       68.61      3.25 o
  -6   4   2      665.46      631.36      9.77 o
  -5   4   2      154.12      137.07      3.23 o
  -4   4   2        1.72        0.63      1.00 o
  -3   4   2      509.77      542.93      7.32 o
  -2   4   2     3553.54     3916.65     43.82 o
  -1   4   2     1128.79     1151.44     13.23 o
   0   4   2       34.56       28.89      1.70 o
   1   4   2     1038.71     1117.56     13.98 o
   2   4   2      201.24      199.10      3.71 o
   3   4   2     1058.62     1161.89     13.11 o
   4   4   2      332.83      371.48      4.71 o
   5   4   2     1260.67     1243.78     13.30 o
   6   4   2      410.06      391.52      7.28 o
   7   4   2      186.25      179.97      4.92 o
   8   4   2       72.44       76.22      3.43 o
   9   4   2       26.63       24.39      4.79 o
  10   4   2      110.26      118.09      5.80 o
  11   4   2        0.02       -0.92      4.99 o
 -10   5   2        1.74        2.75      3.18 o
  -9   5   2       58.19       58.01      3.79 o
  -8   5   2        0.00       -0.85      1.80 o
  -7   5   2        0.03       -1.84      1.84 o
  -6   5   2       94.94       86.36      3.64 o
  -5   5   2      381.79      360.30      5.46 o
  -4   5   2       52.20       44.64      3.13 o
  -3   5   2       21.79       25.11      1.87 o
  -2   5   2       12.42       11.95      1.58 o
  -1   5   2      125.51      146.35      4.60 o
   0   5   2       70.75       82.12      4.05 o
   1   5   2       85.22       89.34      2.75 o
   2   5   2      350.18      376.17      5.96 o
   3   5   2       40.24       30.19      1.80 o
   4   5   2       56.92       58.89      2.22 o
   5   5   2       49.91       44.88      2.31 o
   6   5   2        8.38        5.81      1.79 o
   7   5   2      102.78      104.24      3.70 o
   8   5   2       12.72       16.33      2.28 o
   9   5   2       17.51       16.42      2.90 o
  10   5   2        1.60        2.23      3.32 o
 -10   6   2        0.04       -2.09      2.81 o
  -9   6   2        0.70       -1.73      2.57 o
  -8   6   2       11.09       10.18      2.36 o
  -7   6   2        7.37        3.41      2.05 o
  -6   6   2      196.57      197.24      5.59 o
  -5   6   2       20.69       19.64      2.14 o
  -4   6   2      466.14      462.23      6.71 o
  -3   6   2       28.64       27.71      2.14 o
  -2   6   2      156.44      159.18      3.77 o
  -1   6   2      283.07      290.43      5.05 o
   0   6   2      215.65      215.37      4.32 o
   1   6   2      114.48      134.27      3.41 o
   2   6   2      701.33      764.49      9.57 o
   3   6   2       21.49       28.30      1.88 o
   4   6   2       88.90       84.21      2.46 o
   5   6   2       61.92       50.92      2.61 o
   6   6   2       21.51       19.19      2.40 o
   7   6   2       36.77       42.66      2.94 o
   8   6   2       18.94       17.90      2.61 o
   9   6   2        0.97       -0.20      2.88 o
  10   6   2        0.27        0.10      3.13 o
  -9   7   2       17.66       24.84      3.66 o
  -8   7   2        2.28        3.39      2.70 o
  -7   7   2       51.85       68.42      3.73 o
  -6   7   2        1.63       -1.57      2.15 o
  -5   7   2      122.89      125.33      4.81 o
  -4   7   2        1.01        0.82      1.64 o
  -3   7   2        2.23        4.63      2.14 o
  -2   7   2       13.43        9.22      1.95 o
  -1   7   2      822.66      720.52     11.56 o
   0   7   2      163.13      166.20      5.13 o
   1   7   2        3.12        1.07      2.09 o
   2   7   2      126.79      108.52      4.74 o
   3   7   2       84.25       72.58      3.41 o
   4   7   2       25.40       23.69      2.17 o
   5   7   2       17.27       14.45      2.66 o
   6   7   2       17.80       15.20      2.91 o
   7   7   2        2.34        2.77      2.65 o
   8   7   2        2.34        0.45      2.75 o
   9   7   2        7.91       12.93      3.39 o
  -9   8   2       17.56       19.75      4.35 o
  -8   8   2        3.22        5.52      3.52 o
  -7   8   2       80.80       98.73      5.87 o
  -6   8   2        0.08       -0.44      2.87 o
  -5   8   2        0.27        4.77      3.28 o
  -4   8   2        5.46        4.35      2.63 o
  -3   8   2       19.63       12.07      2.64 o
  -2   8   2       24.91       26.25      3.05 o
  -1   8   2      306.45      271.32      7.78 o
   0   8   2      159.66      164.53      5.47 o
   1   8   2      529.41      465.03      9.27 o
   2   8   2      437.03      373.32      8.07 o
   3   8   2       74.87       62.38      3.36 o
   4   8   2        0.15       -0.39      2.62 o
   5   8   2        8.44        4.57      3.06 o
   6   8   2        0.00        1.10      3.04 o
   7   8   2        1.00        4.24      3.52 o
   8   8   2        0.41       -1.72      3.45 o
  -8   9   2        2.42        5.90      4.07 o
  -7   9   2        2.14        0.71      3.61 o
  -6   9   2       24.49       24.27      4.44 o
  -5   9   2        2.97        6.61      4.17 o
  -4   9   2        4.18       -4.48      4.76 o
  -3   9   2        1.67        5.48      2.54 o
  -2   9   2       16.21       13.98      2.99 o
  -1   9   2       57.12       62.85      4.16 o
   0   9   2      205.01      192.39      6.97 o
   1   9   2       15.49       10.77      2.87 o
   2   9   2      139.41      135.26      6.06 o
   3   9   2        0.39       -2.12      2.12 o
   4   9   2       11.39        6.62      3.30 o
   5   9   2        0.41       -2.81      2.81 o
   6   9   2        0.41       -1.02      3.19 o
   7   9   2       23.83       39.57      6.82 o
   8   9   2        7.61       10.06      4.94 o
  -7  10   2       32.40       45.25      5.66 o
  -6  10   2        8.90       12.32      4.34 o
  -5  10   2        1.21       -1.05      4.27 o
  -4  10   2        7.59        3.14      3.98 o
  -3  10   2        8.19        5.87      2.92 o
  -2  10   2       14.24        9.08      2.80 o
  -1  10   2        2.82        5.43      2.70 o
   0  10   2       21.10       22.85      3.45 o
   1  10   2        5.92        2.16      2.50 o
   2  10   2        1.56       -1.29      2.36 o
   3  10   2        0.22        0.67      3.24 o
   4  10   2        6.51        4.89      4.87 o
   5  10   2        0.98       -0.83      3.32 o
   6  10   2       15.85       13.04      4.14 o
   7  10   2        0.75        0.72      4.57 o
  -5  11   2        0.59        3.78      5.22 o
  -4  11   2        4.99        4.85      4.71 o
  -3  11   2        7.00        6.07      3.79 o
  -2  11   2        4.77        1.22      3.04 o
  -1  11   2      129.67      143.79      5.97 o
   0  11   2       15.49       21.36      4.34 o
   1  11   2       10.82       17.28      3.50 o
   2  11   2        0.63       -0.28      3.09 o
   3  11   2       26.05       24.31      4.70 o
   4  11   2        8.62        6.48      4.78 o
   5  11   2       80.40      113.12      7.27 o
  -3  12   2        2.93        6.86      5.20 o
  -2  12   2        3.85        5.07      3.87 o
  -1  12   2       14.51       17.41      3.77 o
   0  12   2       25.38       25.29      4.05 o
   1  12   2        1.72        9.47      3.48 o
   2  12   2        0.04       -0.03      5.98 o
   3  12   2        5.12        7.26      5.19 o
 -11   0   3       32.94       42.22     11.13 o
  -9   0   3        4.09        7.85      6.63 o
  -7   0   3       46.74       53.42      8.31 o
  -5   0   3      206.87      208.90     18.19 o
  -3   0   3     3072.87     3377.98     41.31 o
  -1   0   3    12261.00    12009.56    119.25 o
   1   0   3      248.93      238.01      3.17 o
   3   0   3     6216.22     6585.90     78.42 o
   5   0   3        9.65       12.11      1.27 o
   7   0   3       67.86       56.07      3.93 o
   9   0   3       37.12       22.45      3.28 o
  11   0   3       89.62      103.27      6.70 o
 -11   1   3       18.51       22.62      3.54 o
 -10   1   3       12.06        3.74      7.24 o
  -9   1   3        1.26       -0.09      1.87 o
  -8   1   3      176.23      162.56      4.88 o
  -7   1   3        9.58       10.03      1.82 o
  -6   1   3       74.37       76.97      2.98 o
  -5   1   3        4.06        0.98      0.91 o
  -4   1   3       55.91       54.72      1.35 o
  -3   1   3       91.29       89.28      1.32 o
  -2   1   3     3002.50     2987.74     25.53 o
  -1   1   3     2057.95     2026.48     14.98 o
   0   1   3       55.83       39.70      0.80 o
   1   1   3    15450.75    15215.08    114.90 o
   2   1   3     3006.83     2832.55     26.18 o
   3   1   3      870.07      937.00      8.81 o
   4   1   3      516.12      553.62      5.73 o
   5   1   3      125.89      158.09      3.49 o
   6   1   3       40.56       47.43      1.50 o
   7   1   3      461.23      430.61      6.24 o
   8   1   3       68.38       64.98      2.55 o
   9   1   3        5.16        0.14      3.64 o
  10   1   3        0.08       -0.47      1.79 o
  11   1   3       45.31       48.21      3.88 o
 -11   2   3       33.12       29.55      4.67 o
 -10   2   3        2.45       -2.90      5.81 o
  -9   2   3       15.12       16.92      6.06 o
  -8   2   3       19.65       20.35      3.46 o
  -7   2   3        0.03        0.11      1.44 o
  -6   2   3       14.86       14.06      1.33 o
  -5   2   3       51.75       53.19      1.72 o
  -4   2   3       29.55       33.85      1.91 o
  -3   2   3      540.39      588.55      5.66 o
  -2   2   3      578.00      558.25      5.32 o
  -1   2   3     2307.34     2246.02     19.74 o
   0   2   3     1916.39     1777.39     16.89 o
   1   2   3      191.56      189.35      2.69 o
   2   2   3      331.09      343.38      3.81 o
   3   2   3        4.34        1.23      0.70 o
   4   2   3      692.18      656.53      7.32 o
   5   2   3      417.52      417.58      5.67 o
   6   2   3      177.94      171.66      3.83 o
   7   2   3      260.23      257.94      5.00 o
   8   2   3       14.43       20.43      1.88 o
   9   2   3        0.13        0.47      2.73 o
  10   2   3       13.09        7.27      4.49 o
  11   2   3       16.50       22.23      4.57 o
 -11   3   3        2.84        5.21      2.50 o
 -10   3   3        9.80        6.24      4.18 o
  -9   3   3        0.14        2.11      1.73 o
  -8   3   3        7.89        7.66      1.45 o
  -7   3   3       85.63       82.78      4.03 o
  -6   3   3       17.59       14.38      1.93 o
  -5   3   3      276.08      306.51      4.84 o
  -4   3   3        8.27        7.74      0.96 o
  -3   3   3      618.53      643.14      6.79 o
  -2   3   3     1304.82     1379.39     13.81 o
  -1   3   3     1099.09     1101.26     11.33 o
   0   3   3       36.16       30.07      1.27 o
   1   3   3      156.72      136.70      2.69 o
   2   3   3     2206.53     2234.52     25.17 o
   3   3   3      837.97      846.91      9.86 o
   4   3   3      181.69      191.71      4.72 o
   5   3   3      473.42      486.75      6.86 o
   6   3   3      301.44      282.47      5.71 o
   7   3   3      229.95      231.19      5.09 o
   8   3   3        0.19        1.46      1.82 o
   9   3   3        6.57        9.87      2.88 o
  10   3   3       83.13      104.54     11.30 o
  11   3   3        3.27        1.99      3.99 o
 -11   4   3        1.61        0.49      2.80 o
 -10   4   3        0.11       -3.52      4.06 o
  -9   4   3       45.00       50.44      3.16 o
  -8   4   3        5.63        4.50      1.77 o
  -7   4   3      254.26      244.14      7.16 o
  -6   4   3       32.60       34.46      5.74 o
  -5   4   3      101.59       84.00      2.37 o
  -4   4   3      253.99      245.16      4.02 o
  -3   4   3      326.61      341.83      5.36 o
  -2   4   3     1927.59     1936.84     20.85 o
  -1   4   3      557.97      553.11      7.43 o
   0   4   3      365.99      381.11      5.76 o
   1   4   3      194.23      186.55      3.61 o
   2   4   3        1.11       -0.11      0.97 o
   3   4   3       52.95       77.30      2.05 o
   4   4   3       54.73       60.03      2.07 o
   5   4   3      596.29      542.57      6.99 o
   6   4   3       17.54       23.27      2.44 o
   7   4   3       71.82       67.49      3.30 o
   8   4   3       65.15       61.99      3.51 o
   9   4   3        0.02       -1.39      2.57 o
  10   4   3       13.65        5.87      4.33 o
 -10   5   3       29.67       28.80      3.74 o
  -9   5   3        2.66        3.61      2.36 o
  -8   5   3       11.32       10.81      2.05 o
  -7   5   3        0.18        0.90      1.97 o
  -6   5   3       71.18       70.98      3.35 o
  -5   5   3      168.69      167.62      4.15 o
  -4   5   3       84.78       78.55      2.92 o
  -3   5   3      525.40      537.46      7.76 o
  -2   5   3      101.34       85.42      2.87 o
  -1   5   3       16.87       16.04      1.62 o
   0   5   3       85.97       85.38      3.02 o
   1   5   3        2.05        0.28      1.07 o
   2   5   3      796.16      823.70      9.63 o
   3   5   3        0.00       -1.11      1.11 o
   4   5   3       51.07       54.66      1.94 o
   5   5   3       72.74       63.36      2.57 o
   6   5   3        0.15       -1.46      1.46 o
   7   5   3       59.44       61.08      5.74 o
   8   5   3       14.09       13.30      2.25 o
   9   5   3       12.88       15.24      2.85 o
  10   5   3        1.83        3.18      3.37 o
 -10   6   3        0.54       -1.07      2.82 o
  -9   6   3       16.59       19.25      3.15 o
  -8   6   3       15.15       23.93      2.67 o
  -7   6   3        2.57        1.17      2.14 o
  -6   6   3       58.76       65.52      3.56 o
  -5   6   3       39.45       36.63      2.88 o
  -4   6   3       31.66       29.50      1.98 o
  -3   6   3      188.31      188.23      4.87 o
  -2   6   3       19.91       22.78      2.12 o
  -1   6   3      205.63      198.00      4.10 o
   0   6   3       22.03       16.61      1.70 o
   1   6   3       64.06       76.69      2.62 o
   2   6   3        1.56        0.70      1.38 o
   3   6   3        5.12        1.66      1.30 o
   4   6   3        4.11        3.93      1.24 o
   5   6   3      258.59      253.17      5.39 o
   6   6   3      146.35      143.63      4.47 o
   7   6   3       23.66       25.45      2.55 o
   8   6   3       27.01       26.56      3.12 o
   9   6   3       53.95       57.75      3.65 o
  10   6   3        0.12       -1.14      3.22 o
  -9   7   3        5.35       10.90      3.63 o
  -8   7   3       42.76       55.36      4.12 o
  -7   7   3        4.01        7.26      2.62 o
  -6   7   3       12.02       13.86      2.72 o
  -5   7   3      118.63      119.13      4.69 o
  -4   7   3      108.56      100.30      3.35 o
  -3   7   3        9.32        6.74      1.86 o
  -2   7   3        0.10       -1.51      1.51 o
  -1   7   3        2.31        5.18      2.37 o
   0   7   3       69.88       63.85      3.48 o
   1   7   3      268.81      260.31      6.25 o
   2   7   3       36.81       32.72      2.45 o
   3   7   3       34.76       30.22      2.46 o
   4   7   3       93.64       72.49      3.41 o
   5   7   3        9.24        2.66      2.37 o
   6   7   3        0.29        1.44      2.28 o
   7   7   3        3.50        3.39      2.61 o
   8   7   3       16.03       21.41      3.49 o
   9   7   3        8.71        6.15      3.36 o
  -9   8   3       11.58       17.97      4.34 o
  -8   8   3        0.04       -0.45      4.03 o
  -7   8   3        3.02        4.40      4.09 o
  -6   8   3       16.74        7.29      3.80 o
  -5   8   3       10.98        3.64      4.41 o
  -4   8   3      124.66      107.78      5.39 o
  -3   8   3       71.10       62.69      3.77 o
  -2   8   3       13.26        8.17      3.33 o
  -1   8   3      267.70      262.36      6.90 o
   0   8   3      102.85      110.70      4.69 o
   1   8   3       18.74       15.56      2.79 o
   2   8   3      107.27       83.66      5.08 o
   3   8   3      142.64      115.87      4.25 o
   4   8   3       11.84       10.37      3.13 o
   5   8   3      108.94       78.67      6.53 o
   6   8   3       16.80       18.58      3.70 o
   7   8   3       10.62       10.67      3.98 o
   8   8   3        3.43       -0.96      3.47 o
  -8   9   3        4.60        9.90      4.19 o
  -7   9   3        9.40       12.08      4.03 o
  -6   9   3       16.36       17.95      4.01 o
  -5   9   3       17.69       27.37      5.94 o
  -4   9   3       23.82       14.65      6.38 o
  -3   9   3       17.98       20.98      3.11 o
  -2   9   3        2.10        3.17      2.66 o
  -1   9   3       16.04       16.93      3.46 o
   0   9   3        1.55       -1.19      2.44 o
   1   9   3        0.04       -2.15      2.34 o
   2   9   3       44.63       46.49      3.44 o
   3   9   3        9.78        7.20      2.81 o
   4   9   3       22.95       24.99      3.96 o
   5   9   3        2.77       -0.05      4.61 o
   6   9   3       10.55       18.02      5.23 o
   7   9   3        1.67        2.91      3.61 o
   8   9   3        2.17        0.27      4.37 o
  -7  10   3        0.32       -2.36      3.73 o
  -6  10   3        4.18       10.14      4.09 o
  -5  10   3        0.46       -2.30      3.94 o
  -4  10   3       11.28        5.56      4.28 o
  -3  10   3       19.73       20.77      4.02 o
  -2  10   3       70.68       65.37      4.55 o
  -1  10   3       43.47       50.14      4.24 o
   0  10   3        2.75        3.41      2.84 o
   1  10   3       13.78        9.59      2.79 o
   2  10   3        0.77        1.37      2.48 o
   3  10   3       20.51       18.42      3.97 o
   4  10   3        6.82       11.46      4.40 o
   5  10   3        0.09        0.02      4.06 o
   6  10   3       22.53       46.82      7.19 o
   7  10   3        7.41       19.66      6.51 o
  -5  11   3        2.38        4.87      5.12 o
  -4  11   3       13.51       14.31      5.27 o
  -3  11   3        9.68        9.58      4.08 o
  -2  11   3       14.94       17.65      3.39 o
  -1  11   3       60.53       75.11      4.75 o
   0  11   3        1.11        1.81      2.89 o
   1  11   3        5.64        5.35      3.04 o
   2  11   3        5.19       13.41      3.70 o
   3  11   3       12.22       17.13      5.92 o
   4  11   3       14.31       22.66      5.60 o
   5  11   3       57.07       68.84      6.79 o
  -3  12   3        0.47       -1.75      4.80 o
  -2  12   3        9.99        4.70      4.53 o
  -1  12   3        9.22       10.34      3.49 o
   0  12   3       31.96       33.00      4.30 o
   1  12   3        1.37       -1.93      3.07 o
   2  12   3       21.78       18.57      6.55 o
   3  12   3       13.46       16.25      6.79 o
 -10   0   4       11.07        4.49      7.49 o
  -8   0   4      153.44      143.14     11.55 o
  -6   0   4        6.73       14.20      2.77 o
  -4   0   4      274.44      308.27      4.90 o
  -2   0   4      434.80      387.05      4.42 o
   0   0   4      735.72      710.95     10.58 o
   2   0   4     2437.51     2492.73     30.58 o
   4   0   4       12.66        9.82      1.35 o
   6   0   4       52.30       57.10      2.66 o
   8   0   4      416.66      355.02     10.31 o
  10   0   4       28.57       21.38      3.26 o
 -11   1   4       15.85       36.23     10.27 o
 -10   1   4        0.26       -1.20      2.09 o
  -9   1   4        0.11       -1.45      4.05 o
  -8   1   4      159.79      145.64      4.67 o
  -7   1   4      133.91      126.49      5.78 o
  -6   1   4        1.14        2.18      1.07 o
  -5   1   4      210.57      197.44      3.58 o
  -4   1   4     2627.21     2814.75     23.21 o
  -3   1   4      578.23      573.31      7.74 o
  -2   1   4      286.63      289.43      2.83 o
  -1   1   4     4555.30     4576.66     38.93 o
   0   1   4     1059.07     1132.17      9.12 o
   1   1   4      449.24      474.51      4.74 o
   2   1   4       40.58       44.02      1.14 o
   3   1   4      692.66      704.64      8.50 o
   4   1   4      115.22      129.25      3.37 o
   5   1   4      236.87      256.06      3.54 o
   6   1   4       23.39       29.47      1.44 o
   7   1   4       33.97       33.27      2.50 o
   8   1   4       62.81       55.15      2.44 o
   9   1   4        3.96        2.31      2.48 o
  10   1   4        0.01       -0.87      1.93 o
  11   1   4       37.17       48.19      3.56 o
 -11   2   4       38.93       39.97      5.01 o
 -10   2   4       99.92       92.09      8.59 o
  -9   2   4        5.35        3.43      5.92 o
  -8   2   4       81.84       70.50      3.28 o
  -7   2   4        4.67        4.87      1.55 o
  -6   2   4      129.36      108.26      2.47 o
  -5   2   4      209.84      204.15      3.39 o
  -4   2   4       44.58       49.82      1.33 o
  -3   2   4       14.46       19.24      0.91 o
  -2   2   4       52.49       51.89      1.28 o
  -1   2   4    33060.52    31886.41    287.94 o
   0   2   4     3116.77     3135.28     31.32 o
   1   2   4     2030.21     1962.21     20.05 o
   2   2   4      201.63      175.94      2.42 o
   3   2   4       52.45       50.83      1.50 o
   4   2   4     2026.03     2037.29     19.71 o
   5   2   4       18.29       19.01      1.25 o
   6   2   4      481.28      472.18      7.27 o
   7   2   4        0.01        0.62      1.64 o
   8   2   4       38.14       38.10      2.26 o
   9   2   4        0.88       -0.44      3.74 o
  10   2   4        1.30        0.78      3.32 o
  11   2   4       15.09       12.38      2.70 o
 -11   3   4        3.32        9.70      6.88 o
 -10   3   4       15.37       16.41      2.78 o
  -9   3   4       31.84       34.28      2.41 o
  -8   3   4        2.59       -1.54      1.54 o
  -7   3   4      450.68      415.76      7.01 o
  -6   3   4      263.74      266.08      5.18 o
  -5   3   4        2.37        2.65      0.79 o
  -4   3   4      183.13      170.83      2.82 o
  -3   3   4        3.18        2.71      0.86 o
  -2   3   4      252.23      266.24      3.83 o
  -1   3   4     3419.79     3424.44     34.78 o
   0   3   4      581.60      561.91      6.50 o
   1   3   4      550.26      524.14      6.12 o
   2   3   4     2394.10     2418.59     27.15 o
   3   3   4       38.01       36.98      1.52 o
   4   3   4      754.22      754.09      9.37 o
   5   3   4      249.74      257.63      7.30 o
   6   3   4      324.73      315.68      6.17 o
   7   3   4        5.27        4.04      1.78 o
   8   3   4       12.10        5.06      1.90 o
   9   3   4       52.75       64.69      4.44 o
  10   3   4        3.47        2.03      3.92 o
  11   3   4        5.30        1.78      5.31 o
 -11   4   4        6.65        3.88      3.59 o
 -10   4   4        8.36       12.15      3.12 o
  -9   4   4       76.52       87.57      5.17 o
  -8   4   4       54.19       58.02      3.12 o
  -7   4   4      152.41      156.47      4.53 o
  -6   4   4        7.90        7.07      1.97 o
  -5   4   4      249.52      233.25      3.89 o
  -4   4   4      167.22      152.44      3.10 o
  -3   4   4     1238.65     1303.20     13.68 o
  -2   4   4      282.78      356.15      5.10 o
  -1   4   4      162.77      170.86      3.29 o
   0   4   4       79.56       75.55      2.43 o
   1   4   4     1241.02     1297.08     14.59 o
   2   4   4     1875.19     2087.62     22.15 o
   3   4   4       38.93       36.29      1.71 o
   4   4   4      688.89      711.91      9.28 o
   5   4   4      190.05      177.58      4.74 o
   6   4   4      177.94      161.35      4.72 o
   7   4   4      185.66      171.20      4.89 o
   8   4   4      105.46      101.26      4.06 o
   9   4   4      109.56      116.53      5.27 o
  10   4   4       66.29       59.11     13.09 o
 -10   5   4        9.85       13.69      3.27 o
  -9   5   4        0.46       -1.33      2.28 o
  -8   5   4        2.61       -1.24      2.15 o
  -7   5   4       81.59       77.39      3.67 o
  -6   5   4       23.30       21.00      2.36 o
  -5   5   4      145.52      115.69      4.64 o
  -4   5   4       69.09       71.97      2.63 o
  -3   5   4        0.05       -0.26      1.24 o
  -2   5   4      869.77      836.34     13.95 o
  -1   5   4     1126.39     1103.13     13.34 o
   0   5   4      221.95      202.60      5.20 o
   1   5   4       62.70       49.23      2.18 o
   2   5   4        9.63        5.92      1.29 o
   3   5   4      156.80      161.13      3.36 o
   4   5   4        2.62        3.03      1.08 o
   5   5   4      204.57      192.90      4.15 o
   6   5   4        1.50       -1.43      1.91 o
   7   5   4       66.51       66.27      3.54 o
   8   5   4       77.95       82.11      3.55 o
   9   5   4       32.59       38.53      3.42 o
  10   5   4       19.83       16.63      3.93 o
 -10   6   4        0.42       -0.07      3.82 o
  -9   6   4        3.73        4.33      2.70 o
  -8   6   4        7.96        9.23      2.64 o
  -7   6   4       25.72       26.71      2.92 o
  -6   6   4        7.62        8.26      2.30 o
  -5   6   4       24.74       25.44      2.31 o
  -4   6   4        0.00       -1.36      1.36 o
  -3   6   4       12.41       16.85      1.94 o
  -2   6   4       87.89       81.84      3.09 o
  -1   6   4      111.33      113.41      3.46 o
   0   6   4        2.97        1.22      1.60 o
   1   6   4        1.62       -0.56      1.19 o
   2   6   4       57.94       55.95      2.76 o
   3   6   4        0.62        0.58      1.24 o
   4   6   4       58.62       50.67      2.14 o
   5   6   4        0.88       -0.09      1.58 o
   6   6   4       47.39       51.92      3.06 o
   7   6   4        0.06       -1.94      1.94 o
   8   6   4        8.66        9.53      2.47 o
   9   6   4        5.60        5.43      2.69 o
  10   6   4        2.73        0.77      3.30 o
  -9   7   4       23.55       21.97      4.22 o
  -8   7   4       24.24       30.83      3.56 o
  -7   7   4        1.14        2.72      2.50 o
  -6   7   4       71.73       67.08      6.15 o
  -5   7   4        1.47       -1.09      2.07 o
  -4   7   4       12.84       13.78      2.47 o
  -3   7   4       96.42       82.07      3.34 o
  -2   7   4       21.53       22.39      2.27 o
  -1   7   4      209.36      188.00      5.39 o
   0   7   4        0.50       -1.91      1.91 o
   1   7   4       79.33       72.18      3.64 o
   2   7   4        2.94        3.60      1.85 o
   3   7   4      211.42      164.32      4.41 o
   4   7   4      185.99      157.22      4.77 o
   5   7   4        0.76       -2.38      2.38 o
   6   7   4       50.52       49.46      3.66 o
   7   7   4        3.21        9.06      2.89 o
   8   7   4       13.05       10.01      3.10 o
   9   7   4       28.41       38.58      5.95 o
  -9   8   4        5.64        9.79      4.04 o
  -8   8   4        1.44        1.84      3.40 o
  -7   8   4        1.72       11.52      4.38 o
  -6   8   4       15.17       17.50      4.05 o
  -5   8   4        7.06       -4.01      4.01 o
  -4   8   4       90.03       75.11      4.47 o
  -3   8   4        6.15        3.55      2.30 o
  -2   8   4       10.41        5.91      2.46 o
  -1   8   4       67.87       60.40      3.80 o
   0   8   4        7.21        6.07      2.61 o
   1   8   4      195.89      178.24      5.65 o
   2   8   4       13.32       16.21      2.69 o
   3   8   4       68.19       54.86      3.57 o
   4   8   4       21.73       15.23      3.32 o
   5   8   4        9.70        4.33      3.08 o
   6   8   4        0.00        2.86      3.15 o
   7   8   4        0.01        4.07      3.41 o
   8   8   4       17.57       21.51      4.28 o
  -8   9   4        0.15       -0.69      3.74 o
  -7   9   4        2.13        0.08      3.24 o
  -6   9   4        0.28       -0.53      3.74 o
  -5   9   4       16.53       23.65      7.10 o
  -4   9   4        5.12        1.38      3.61 o
  -3   9   4        1.35        0.15      2.39 o
  -2   9   4       17.91       10.50      2.91 o
  -1   9   4       66.18       60.75      4.16 o
   0   9   4        6.79       10.21      2.88 o
   1   9   4       12.17        5.20      2.67 o
   2   9   4        0.31       -2.17      2.17 o
   3   9   4       45.13       42.65      3.43 o
   4   9   4        0.03       -1.21      3.07 o
   5   9   4        2.21        3.78      3.18 o
   6   9   4        6.46       11.07      3.76 o
   7   9   4        3.07        2.89      3.69 o
   8   9   4        1.31        3.88     10.48 o
  -7  10   4        0.20        3.54      4.16 o
  -6  10   4        1.60        8.46      4.08 o
  -5  10   4        2.21       -0.61      5.15 o
  -4  10   4       32.01       24.97      6.63 o
  -3  10   4       27.79       39.66      4.46 o
  -2  10   4       29.84       34.62      3.87 o
  -1  10   4        1.20        5.80      3.25 o
   0  10   4        1.15       -2.12      2.71 o
   1  10   4        3.37        5.86      2.93 o
   2  10   4       11.47       11.84      2.93 o
   3  10   4       13.83        6.40      3.67 o
   4  10   4       18.43       15.84      4.65 o
   5  10   4        2.14        4.02      3.88 o
   6  10   4       67.98       86.21      6.83 o
   7  10   4       41.75       54.49     11.13 o
  -5  11   4       29.74       36.02      6.37 o
  -4  11   4       22.25       31.14      7.24 o
  -3  11   4       31.64       51.38      4.74 o
  -2  11   4       25.43       15.85      5.02 o
  -1  11   4        8.10        4.63      3.90 o
   0  11   4       49.56       57.78      4.46 o
   1  11   4       12.03       10.93      3.26 o
   2  11   4        0.64        0.49      3.21 o
   3  11   4        5.04        6.66      3.96 o
   4  11   4        5.82        8.71      4.69 o
   5  11   4       32.19       48.98      5.74 o
  -3  12   4        9.36        4.31      6.67 o
  -2  12   4        0.22        3.07      3.66 o
  -1  12   4        2.92        1.96      3.35 o
   0  12   4        9.43       12.51      4.49 o
   1  12   4        4.88       10.70      3.48 o
   2  12   4        2.10       -0.90      4.19 o
   3  12   4       28.95       38.22      6.71 o
 -11   0   5       11.53       22.18      9.70 o
  -9   0   5      134.75      116.61     11.98 o
  -7   0   5        3.34       -0.36      3.78 o
  -5   0   5      786.52      888.57     12.17 o
  -3   0   5     5811.33     5880.44     58.24 o
  -1   0   5     4077.13     4041.07     39.92 o
   1   0   5        8.34        7.22      0.85 o
   3   0   5    11807.97    12012.72    212.55 o
   5   0   5      529.11      540.73      9.94 o
   7   0   5        0.80       -1.68      1.68 o
   9   0   5       34.61       33.57      3.61 o
  11   0   5       64.94       63.41      6.06 o
 -11   1   5        8.57       13.45      3.14 o
 -10   1   5        1.30       -2.84      3.06 o
  -9   1   5       20.14       11.89      3.00 o
  -8   1   5       19.32       22.57      3.71 o
  -7   1   5        6.77       10.60      1.90 o
  -6   1   5       56.29       44.09      1.13 o
  -5   1   5       68.87       87.80      1.61 o
  -4   1   5      551.03      600.08      5.71 o
  -3   1   5       96.76       89.44      1.37 o
  -2   1   5      105.92      127.88      1.51 o
  -1   1   5    19335.31    19210.47    161.35 o
   0   1   5        3.14        2.78      0.51 o
   1   1   5      703.55      699.08      6.73 o
   2   1   5      216.26      241.18      2.95 o
   3   1   5      552.87      590.44      6.42 o
   4   1   5       55.67       45.07      1.22 o
   5   1   5        1.26        4.01      0.86 o
   6   1   5      364.63      345.15      5.31 o
   7   1   5      258.30      246.35      7.07 o
   8   1   5       58.37       43.77      2.44 o
   9   1   5        1.45       -1.45      2.68 o
  10   1   5        0.54        4.27      2.20 o
  11   1   5        7.85        7.82      3.15 o
 -11   2   5       68.57       76.45      5.96 o
 -10   2   5       15.19       24.76      7.45 o
  -9   2   5       50.78       46.29      3.65 o
  -8   2   5        1.07        1.41      2.05 o
  -7   2   5        0.60        1.16      1.36 o
  -6   2   5        0.10        0.22      1.00 o
  -5   2   5       25.47       21.26      1.00 o
  -4   2   5       19.50       21.25      0.98 o
  -3   2   5      122.51      130.66      2.04 o
  -2   2   5      288.33      295.11      3.56 o
  -1   2   5     1343.18     1268.04     13.53 o
   0   2   5     1381.67     1288.44     13.71 o
   1   2   5      359.68      310.53      4.24 o
   2   2   5      188.46      177.75      2.89 o
   3   2   5      103.89      113.89      2.42 o
   4   2   5       55.99       58.87      1.99 o
   5   2   5      552.64      562.67      7.93 o
   6   2   5       25.38       27.71      3.09 o
   7   2   5       23.87       27.39      3.94 o
   8   2   5        0.53        2.27      1.73 o
   9   2   5       28.46       27.46      3.95 o
  10   2   5        2.22        0.45      3.41 o
  11   2   5        2.83        5.00      2.84 o
 -11   3   5       12.47       11.18      2.70 o
 -10   3   5      126.45      127.14      5.18 o
  -9   3   5       22.49       20.94      2.15 o
  -8   3   5       49.49       46.44      3.53 o
  -7   3   5       38.32       36.72      2.28 o
  -6   3   5      153.10      155.78      3.51 o
  -5   3   5       60.51       60.82      1.96 o
  -4   3   5       54.81       67.34      2.05 o
  -3   3   5      389.45      408.15      5.18 o
  -2   3   5     1753.37     1674.36     16.56 o
  -1   3   5     3637.12     3763.99     35.14 o
   0   3   5      118.09      113.53      2.39 o
   1   3   5       90.76      102.16      2.43 o
   2   3   5     1073.12     1099.04     12.24 o
   3   3   5      728.29      743.22      9.95 o
   4   3   5      341.00      329.54      6.33 o
   5   3   5       82.52       82.47      2.44 o
   6   3   5     1026.33      996.04     13.55 o
   7   3   5       18.29       13.66      2.51 o
   8   3   5        0.13        1.24      1.81 o
   9   3   5       42.38       50.73      4.25 o
  10   3   5        2.02       -2.24      4.96 o
  11   3   5        2.09        8.83      4.41 o
 -11   4   5       29.04       31.51      3.75 o
 -10   4   5       15.22        4.75      3.05 o
  -9   4   5      221.72      230.65      5.92 o
  -8   4   5       77.77       81.77      3.56 o
  -7   4   5        9.61        9.64      3.00 o
  -6   4   5       30.07       34.02      2.56 o
  -5   4   5      366.18      345.47      5.50 o
  -4   4   5        1.49        1.36      0.93 o
  -3   4   5     1351.69     1532.58     15.77 o
  -2   4   5      584.19      575.25      7.15 o
  -1   4   5      663.05      662.06      7.91 o
   0   4   5     1884.15     1868.86     18.69 o
   1   4   5       50.50       65.66      2.36 o
   2   4   5       15.26       14.37      1.38 o
   3   4   5      469.60      514.36      6.48 o
   4   4   5        0.34        1.35      1.30 o
   5   4   5        1.46        3.47      1.74 o
   6   4   5        2.58        9.93      2.21 o
   7   4   5      257.01      238.57      7.97 o
   8   4   5       20.03       18.26      3.74 o
   9   4   5       58.04       66.74      5.04 o
  10   4   5        7.46       10.80      7.45 o
 -10   5   5        0.84        0.40      2.84 o
  -9   5   5       29.95       28.07      3.00 o
  -8   5   5        0.15        0.51      2.06 o
  -7   5   5      235.40      230.95      5.92 o
  -6   5   5        2.02        2.87      1.88 o
  -5   5   5      666.99      641.91      9.19 o
  -4   5   5       36.01       30.97      2.89 o
  -3   5   5        6.29        3.09      1.36 o
  -2   5   5      113.73       95.43      3.05 o
  -1   5   5       84.57       72.98      2.67 o
   0   5   5      134.28      131.94      5.85 o
   1   5   5       40.91       43.22      2.09 o
   2   5   5       27.82       34.32      1.95 o
   3   5   5      131.79      140.93      3.16 o
   4   5   5       18.56       21.39      1.46 o
   5   5   5      375.73      368.58      8.42 o
   6   5   5       39.52       47.47      3.96 o
   7   5   5       21.73       20.65      2.74 o
   8   5   5        4.24        7.90      2.56 o
   9   5   5      138.45      141.00      5.23 o
  10   5   5       21.24       15.57      3.46 o
 -10   6   5        5.17        2.36      2.87 o
  -9   6   5        3.57        3.67      4.90 o
  -8   6   5        0.36        3.43      2.40 o
  -7   6   5       20.62       10.17      2.52 o
  -6   6   5        1.80       -1.93      1.93 o
  -5   6   5        4.69        2.02      1.68 o
  -4   6   5        0.45       -1.41      1.41 o
  -3   6   5        1.73       -1.35      1.35 o
  -2   6   5      741.11      742.24     10.30 o
  -1   6   5       29.12       27.48      2.10 o
   0   6   5        1.77        0.23      1.52 o
   1   6   5       50.94       44.76      2.37 o
   2   6   5       60.82       59.54      3.70 o
   3   6   5       30.40       27.05      1.90 o
   4   6   5        0.74        0.21      1.48 o
   5   6   5        1.86        0.37      1.66 o
   6   6   5       41.74       47.01      2.99 o
   7   6   5        0.00        0.14      2.02 o
   8   6   5        0.15        0.23      2.20 o
   9   6   5        2.76        6.46      2.70 o
  10   6   5        2.57        3.00      5.04 o
  -9   7   5        1.62        5.64      3.17 o
  -8   7   5       18.86       23.86      3.99 o
  -7   7   5        0.77        2.30      2.92 o
  -6   7   5        4.10        8.14      2.52 o
  -5   7   5        0.82       -2.32      2.57 o
  -4   7   5       83.83       59.77      3.54 o
  -3   7   5       53.50       46.18      3.25 o
  -2   7   5      125.04      109.18      4.90 o
  -1   7   5        8.00        7.86      2.56 o
   0   7   5       94.53       93.52      4.01 o
   1   7   5      302.44      289.44      8.05 o
   2   7   5       15.81       19.70      2.39 o
   3   7   5        7.14        3.12      1.81 o
   4   7   5       37.96       39.87      4.31 o
   5   7   5      122.20      112.79      4.76 o
   6   7   5        2.62        1.20      2.47 o
   7   7   5        3.14        4.32      2.72 o
   8   7   5       40.09       45.86      4.39 o
   9   7   5        7.06        8.77      3.45 o
  -9   8   5        5.69       15.17      5.25 o
  -8   8   5       11.14       12.84      3.86 o
  -7   8   5        6.50        4.74      4.73 o
  -6   8   5        0.28        3.15      3.54 o
  -5   8   5       18.12        7.40      4.83 o
  -4   8   5        0.32       -2.48      2.48 o
  -3   8   5       31.53       26.12      3.56 o
  -2   8   5      254.39      244.03      6.62 o
  -1   8   5        6.92        1.24      2.46 o
   0   8   5      207.69      193.78      5.93 o
   1   8   5      375.73      381.85      8.29 o
   2   8   5        8.45        5.56      2.29 o
   3   8   5       41.29       30.25      3.04 o
   4   8   5       40.77       29.88      3.83 o
   5   8   5        0.69       -1.57      3.53 o
   6   8   5        4.29        6.30      3.26 o
   7   8   5       11.04       10.86      3.67 o
   8   8   5       18.60       14.42      4.16 o
  -8   9   5       10.31       11.02      4.28 o
  -7   9   5        6.31       10.06      3.92 o
  -6   9   5        5.22        6.59      3.89 o
  -5   9   5       12.21       16.07      5.59 o
  -4   9   5        0.68       -2.51      2.51 o
  -3   9   5       11.10        6.12      2.70 o
  -2   9   5        2.41        1.63      3.01 o
  -1   9   5        3.66        5.88      2.76 o
   0   9   5        7.35        6.14      2.80 o
   1   9   5        0.69        0.88      2.52 o
   2   9   5        5.54        5.13      2.62 o
   3   9   5        8.74        7.54      2.65 o
   4   9   5        3.02       -2.77      3.01 o
   5   9   5       17.59       13.78      3.68 o
   6   9   5       24.03       24.07      6.14 o
   7   9   5       11.43       14.64      4.22 o
  -7  10   5        4.79        6.50      4.32 o
  -6  10   5        4.05        4.81      3.87 o
  -5  10   5       10.53       13.82      5.89 o
  -4  10   5        1.93       -1.22      4.88 o
  -3  10   5        0.63        1.01      3.59 o
  -2  10   5       10.62        9.52      3.50 o
  -1  10   5       46.29       55.24      4.38 o
   0  10   5        7.87       11.39      4.19 o
   1  10   5        3.12        7.09      3.07 o
   2  10   5        3.11        4.28      2.97 o
   3  10   5        4.11        0.67      3.43 o
   4  10   5        2.36        1.41      4.13 o
   5  10   5       37.13       46.67      5.15 o
   6  10   5       17.22       25.70      4.79 o
  -5  11   5        0.50        3.52      5.86 o
  -4  11   5        0.21        4.81      9.59 o
  -3  11   5        0.06       -3.30      4.24 o
  -2  11   5       18.82       24.44      4.47 o
  -1  11   5        0.95       -0.31      3.07 o
   0  11   5        2.46       -3.97      3.97 o
   1  11   5        5.76       -0.23      2.92 o
   2  11   5       38.69       47.75      5.45 o
   3  11   5        3.18        2.21      3.83 o
   4  11   5        6.09       11.23      5.49 o
   5  11   5       14.11       29.28      5.09 o
  -3  12   5        0.10        3.80      5.13 o
  -2  12   5        0.90        3.56      3.78 o
  -1  12   5        2.58        0.35      3.28 o
   0  12   5       12.81        8.26      3.57 o
   1  12   5        0.77        4.31      3.26 o
   2  12   5       24.71       32.81      6.32 o
   3  12   5       20.88       37.21      7.00 o
 -10   0   6        0.24       -2.07      5.49 o
  -8   0   6       57.72       66.97      8.70 o
  -6   0   6      195.86      204.53      4.53 o
  -4   0   6     3834.96     4162.36     45.37 o
  -2   0   6     1135.99     1136.15     13.43 o
   0   0   6    27859.76    27683.13    473.92 o
   2   0   6      102.92      106.45      2.25 o
   4   0   6       59.84       68.53      2.12 o
   6   0   6       43.30       36.15      2.44 o
   8   0   6      663.49      572.45     19.13 o
  10   0   6       49.12       33.93      4.12 o
 -11   1   6        2.66        8.20      3.05 o
 -10   1   6       17.22       15.78      5.09 o
  -9   1   6       17.32       12.75      2.39 o
  -8   1   6      180.34      183.70      9.00 o
  -7   1   6       27.31       18.81      1.09 o
  -6   1   6      209.91      216.10      2.74 o
  -5   1   6        9.19       10.90      0.78 o
  -4   1   6      486.00      524.79      4.87 o
  -3   1   6      299.07      312.50      3.18 o
  -2   1   6      376.41      408.58      3.87 o
  -1   1   6     2080.31     2033.76     17.92 o
   0   1   6     2216.50     2140.11     20.07 o
   1   1   6     1005.13      980.41      9.83 o
   2   1   6      766.34      749.98      7.35 o
   3   1   6     1403.78     1394.55     12.81 o
   4   1   6      590.51      663.89      6.63 o
   5   1   6      429.38      429.88      4.68 o
   6   1   6       11.92        9.06      1.43 o
   7   1   6       20.75       25.10      1.88 o
   8   1   6        0.02        1.06      1.76 o
   9   1   6        0.92       -2.95      2.95 o
  10   1   6       18.51       27.79      6.90 o
  11   1   6       13.85       15.37      3.67 o
 -11   2   6        0.08        0.02      3.59 o
 -10   2   6        9.04        5.36      3.40 o
  -9   2   6       34.02       33.08      6.10 o
  -8   2   6        0.00       -1.19      1.62 o
  -7   2   6      102.65       99.43      2.45 o
  -6   2   6        0.41       -1.00      1.00 o
  -5   2   6        0.19        0.55      0.70 o
  -4   2   6      104.58      117.70      2.87 o
  -3   2   6      222.06      232.13      3.89 o
  -2   2   6      387.55      438.55      4.87 o
  -1   2   6     1194.50     1200.48     12.99 o
   0   2   6      114.21       99.98      2.23 o
   1   2   6       14.90       15.20      1.18 o
   2   2   6      492.64      459.03      5.91 o
   3   2   6        0.71       -0.14      0.74 o
   4   2   6       54.49       65.26      2.55 o
   5   2   6      241.40      231.26      4.14 o
   6   2   6       90.06       92.49      3.71 o
   7   2   6      123.41      117.33      3.60 o
   8   2   6        2.76        1.05      1.76 o
   9   2   6        0.26        0.44      3.84 o
  10   2   6        1.08        3.78      3.50 o
  11   2   6        2.67        1.30      2.60 o
 -11   3   6        4.78        5.72      2.59 o
 -10   3   6       11.07        4.92      2.86 o
  -9   3   6       67.49       66.13      3.09 o
  -8   3   6       93.09       90.58      3.36 o
  -7   3   6        5.69        5.23      1.65 o
  -6   3   6      444.90      428.39      6.34 o
  -5   3   6      803.96      792.06      9.03 o
  -4   3   6      215.21      209.75      3.26 o
  -3   3   6     1184.26     1232.32     12.70 o
  -2   3   6     2318.78     2383.48     22.96 o
  -1   3   6      312.42      322.07      4.89 o
   0   3   6      955.33      932.97      9.98 o
   1   3   6       41.65       39.79      1.66 o
   2   3   6        3.66        1.88      1.14 o
   3   3   6      231.39      231.97      4.42 o
   4   3   6       73.25       64.05      2.24 o
   5   3   6       14.93       17.45      1.40 o
   6   3   6       76.86       89.24      3.49 o
   7   3   6       25.53       28.00      2.39 o
   8   3   6       60.68       52.97      2.96 o
   9   3   6       30.35       32.88      3.80 o
  10   3   6        0.61       -0.03      4.00 o
  11   3   6        0.16        5.35      5.14 o
 -11   4   6        1.74        0.63      2.93 o
 -10   4   6       29.00       29.71      3.29 o
  -9   4   6       58.08       65.94      3.53 o
  -8   4   6       16.68       20.24      2.44 o
  -7   4   6      126.61      131.52      4.49 o
  -6   4   6     1067.31     1057.29     14.60 o
  -5   4   6      437.84      432.08      5.51 o
  -4   4   6        0.56        2.75      1.04 o
  -3   4   6      212.74      217.32      4.81 o
  -2   4   6      872.48      800.83      9.25 o
  -1   4   6     1682.64     1749.16     19.16 o
   0   4   6       20.29       21.46      1.46 o
   1   4   6       25.30       28.66      1.57 o
   2   4   6      756.48      887.26     13.09 o
   3   4   6       16.36       22.57      1.70 o
   4   4   6       17.20        9.23      1.44 o
   5   4   6       40.83       39.40      2.59 o
   6   4   6      587.06      561.77      9.39 o
   7   4   6       26.30       29.86      2.62 o
   8   4   6        0.87        1.10      2.08 o
   9   4   6       18.41       25.72      4.07 o
  10   4   6        2.14       11.08      4.79 o
 -10   5   6       20.06       24.93      3.97 o
  -9   5   6       32.70       32.99      3.21 o
  -8   5   6      200.54      202.01      7.11 o
  -7   5   6      134.43      138.15      4.74 o
  -6   5   6      145.29      134.73      4.41 o
  -5   5   6      213.75      210.36      7.12 o
  -4   5   6      178.02      160.29      3.86 o
  -3   5   6       68.00       67.17      2.40 o
  -2   5   6      933.63      986.50     11.37 o
  -1   5   6      343.90      350.85      7.03 o
   0   5   6       29.03       17.23      1.85 o
   1   5   6       62.56       64.65      2.45 o
   2   5   6      249.69      251.21      4.70 o
   3   5   6        4.22        5.33      1.16 o
   4   5   6        0.03        1.25      1.14 o
   5   5   6      100.86       96.37      3.91 o
   6   5   6       26.13       25.82      2.74 o
   7   5   6        6.46        5.25      2.83 o
   8   5   6       14.56       12.42      2.68 o
   9   5   6       13.43       17.94      3.65 o
  10   5   6        4.88        5.13      3.13 o
 -10   6   6        1.01        0.15      2.84 o
  -9   6   6        0.05       -2.29      2.29 o
  -8   6   6       22.36       28.26      3.12 o
  -7   6   6       12.39       15.31      2.65 o
  -6   6   6        0.06       -0.34      1.95 o
  -5   6   6       79.91       70.93      3.16 o
  -4   6   6        9.17       10.08      1.87 o
  -3   6   6       24.90       24.71      2.15 o
  -2   6   6       43.39       43.07      2.51 o
  -1   6   6       66.53       59.82      3.29 o
   0   6   6       49.73       56.47      2.94 o
   1   6   6        0.99        1.77      1.39 o
   2   6   6      252.38      266.72      4.87 o
   3   6   6      144.21      149.76      3.61 o
   4   6   6       44.89       49.49      3.39 o
   5   6   6        0.47       -1.76      1.76 o
   6   6   6        0.78        0.07      1.95 o
   7   6   6       13.73       18.76      2.52 o
   8   6   6       35.22       33.93      3.06 o
   9   6   6       10.10        5.99      2.63 o
  -9   7   6       12.41       12.18      3.47 o
  -8   7   6        3.40        6.74      3.36 o
  -7   7   6        1.36       -0.30      2.92 o
  -6   7   6       56.58       52.28      6.94 o
  -5   7   6       69.18       51.69      4.81 o
  -4   7   6      112.61      114.88      4.52 o
  -3   7   6      207.98      173.04      5.35 o
  -2   7   6       89.16       93.83      4.68 o
  -1   7   6      105.78      107.49      4.98 o
   0   7   6        2.24        4.27      2.53 o
   1   7   6      558.93      523.95      9.44 o
   2   7   6       71.21       76.64      3.58 o
   3   7   6        0.55       -1.67      1.67 o
   4   7   6        6.54        1.64      2.10 o
   5   7   6       10.35       12.33      2.69 o
   6   7   6        0.66        3.96      2.43 o
   7   7   6       46.79       61.72      4.72 o
   8   7   6        0.24       -0.80      2.84 o
   9   7   6       11.62       11.45      3.63 o
  -9   8   6       14.17       25.70      4.76 o
  -8   8   6       10.34       11.07      4.37 o
  -7   8   6       44.34       74.38      6.44 o
  -6   8   6        8.59        9.84      8.14 o
  -5   8   6       31.81       37.61      6.13 o
  -4   8   6       32.41       26.75      3.44 o
  -3   8   6        0.49       -0.03      2.25 o
  -2   8   6       98.13       99.48      4.56 o
  -1   8   6      239.72      213.94      6.36 o
   0   8   6      136.32      135.49      5.11 o
   1   8   6       26.46       23.59      3.12 o
   2   8   6       17.63       23.53      2.92 o
   3   8   6        8.70        2.21      2.20 o
   4   8   6       71.34       63.33      4.63 o
   5   8   6       14.29       21.08      3.65 o
   6   8   6       56.12       55.01      4.85 o
   7   8   6       16.56       25.02      4.32 o
   8   8   6        0.01       -1.31      3.54 o
  -8   9   6        3.86        3.11      3.88 o
  -7   9   6        2.09       -0.81      4.15 o
  -6   9   6        4.98        8.56      5.78 o
  -5   9   6       21.31        5.64      5.00 o
  -4   9   6        9.00        6.63      3.11 o
  -3   9   6        0.60       -1.70      3.69 o
  -2   9   6      193.62      205.43      6.50 o
  -1   9   6       37.94       42.76      3.76 o
   0   9   6        9.33        3.90      2.71 o
   1   9   6       10.49        4.68      2.62 o
   2   9   6       39.71       39.31      3.57 o
   3   9   6        1.45       -0.61      2.85 o
   4   9   6        0.56        0.27      2.64 o
   5   9   6       37.68       30.25      4.34 o
   6   9   6        6.93       10.17      5.95 o
   7   9   6        7.17        7.93      4.05 o
  -7  10   6        4.80       13.29      4.59 o
  -6  10   6        3.57        2.65      4.44 o
  -5  10   6        0.32       -4.76      4.76 o
  -4  10   6       20.06       34.08      7.18 o
  -3  10   6       12.30        8.35      3.53 o
  -2  10   6        0.04        2.30      2.94 o
  -1  10   6       14.15       19.68      3.55 o
   0  10   6        7.34        8.47      3.04 o
   1  10   6       46.31       41.98      4.04 o
   2  10   6        0.33       -1.04      2.70 o
   3  10   6        4.31        6.10      3.62 o
   4  10   6        0.03        1.65      3.43 o
   5  10   6        0.75        2.43      3.57 o
   6  10   6        7.00       11.18      4.20 o
  -5  11   6       29.15       30.44      8.05 o
  -4  11   6        5.94       21.69      8.52 o
  -3  11   6       12.20       11.37      4.00 o
  -2  11   6        0.06        6.10      4.58 o
  -1  11   6        6.64        2.14      3.30 o
   0  11   6        0.03        0.09      3.18 o
   1  11   6       55.08       54.75      5.44 o
   2  11   6        1.90        0.23      3.18 o
   3  11   6        2.65        3.10      3.87 o
   4  11   6       22.75       20.21      4.56 o
   5  11   6       50.67       76.72      9.49 o
  -3  12   6        0.52       -5.11      6.13 o
  -2  12   6        0.58        8.85      4.79 o
  -1  12   6        3.70        2.69      3.40 o
   0  12   6        1.30        2.13      3.34 o
   1  12   6       10.08       15.85      3.75 o
   2  12   6        0.88        6.93      4.69 o
   3  12   6       10.24       16.15      7.60 o
 -11   0   7       46.71       55.70     11.48 o
  -9   0   7       34.45       19.97      7.27 o
  -7   0   7       34.34       46.16      3.16 o
  -5   0   7       15.51       11.95      0.92 o
  -3   0   7      145.13      160.68      3.20 o
  -1   0   7     2695.44     2693.23     33.29 o
   1   0   7     7301.76     7202.97    100.23 o
   3   0   7      327.76      348.01      5.20 o
   5   0   7       66.10       83.44      2.44 o
   7   0   7        0.29       -2.40      2.40 o
   9   0   7       28.51       24.14      4.67 o
  11   0   7        5.91        0.86      4.35 o
 -11   1   7        8.68        0.43      7.06 o
 -10   1   7        0.41        0.57      2.35 o
  -9   1   7       15.35       10.90      2.47 o
  -8   1   7        0.21        1.17      1.47 o
  -7   1   7       86.85       97.03      2.22 o
  -6   1   7      134.60      131.42      2.13 o
  -5   1   7      321.25      324.85      3.46 o
  -4   1   7     1043.43     1097.21      8.78 o
  -3   1   7      299.90      352.39      3.59 o
  -2   1   7     3688.11     3605.25     27.81 o
  -1   1   7        9.87        3.55      0.78 o
   0   1   7     4613.53     4589.40     45.67 o
   1   1   7        0.11        0.29      0.67 o
   2   1   7       27.37       32.65      1.82 o
   3   1   7     2364.68     2484.13     22.03 o
   4   1   7      194.40      214.15      3.65 o
   5   1   7      273.71      281.45      3.69 o
   6   1   7       78.76       78.28      3.39 o
   7   1   7        1.14       -0.56      1.41 o
   8   1   7       77.43       74.86      3.32 o
   9   1   7       53.84       46.24      3.39 o
  10   1   7        3.50       -0.32      2.60 o
  11   1   7       17.77       16.34      3.20 o
 -11   2   7        0.18       -0.10      3.48 o
 -10   2   7       85.51       87.35      5.98 o
  -9   2   7       11.06       10.53      2.74 o
  -8   2   7       47.03       55.28      2.07 o
  -7   2   7       62.08       63.12      2.13 o
  -6   2   7       51.63       49.33      1.61 o
  -5   2   7       12.30       14.91      1.01 o
  -4   2   7      165.06      202.12      2.56 o
  -3   2   7     1370.79     1325.85     11.70 o
  -2   2   7      561.63      565.12      6.96 o
  -1   2   7       13.51       12.04      1.96 o
   0   2   7     1614.74     1722.56     18.09 o
   1   2   7      228.41      238.57      3.40 o
   2   2   7        0.82       -0.48      0.75 o
   3   2   7        9.38        7.84      1.05 o
   4   2   7        0.32       -0.55      1.09 o
   5   2   7        9.85        8.28      1.36 o
   6   2   7        0.00        2.81      2.24 o
   7   2   7       25.39       27.19      2.19 o
   8   2   7        4.00        1.90      1.89 o
   9   2   7        1.21        0.88      2.46 o
  10   2   7        0.41       -3.40      3.40 o
  11   2   7        9.18        6.89      8.60 o
 -11   3   7       65.77       72.29      6.15 o
 -10   3   7       91.63       94.40      4.66 o
  -9   3   7        7.70        5.06      1.89 o
  -8   3   7       48.25       51.61      2.69 o
  -7   3   7      147.43      146.44      3.58 o
  -6   3   7      669.05      638.14      8.52 o
  -5   3   7      132.55      134.83      2.67 o
  -4   3   7      385.79      385.42      4.54 o
  -3   3   7        2.48        4.98      1.02 o
  -2   3   7     1493.31     1547.29     17.71 o
  -1   3   7     1329.55     1381.06     15.23 o
   0   3   7       35.88       41.96      1.74 o
   1   3   7       47.01       44.48      1.74 o
   2   3   7      441.31      499.57      6.09 o
   3   3   7      490.73      495.49      7.43 o
   4   3   7      305.75      336.64      5.77 o
   5   3   7       25.02       27.01      1.66 o
   6   3   7      103.86      120.97      4.06 o
   7   3   7       12.42        6.53      1.95 o
   8   3   7        3.28        4.41      2.02 o
   9   3   7       26.25       31.84      3.87 o
  10   3   7        0.00       -3.79      3.79 o
 -11   4   7        1.51        6.61      3.01 o
 -10   4   7        3.65        1.43      2.57 o
  -9   4   7       36.63       40.54      3.88 o
  -8   4   7        3.57        2.47      2.04 o
  -7   4   7       37.43       29.52      2.53 o
  -6   4   7      129.54      126.60      3.80 o
  -5   4   7       29.89       27.00      1.75 o
  -4   4   7        2.58        1.01      0.99 o
  -3   4   7       24.55       28.26      1.63 o
  -2   4   7     1400.39     1363.60     14.38 o
  -1   4   7     1068.48     1115.64     13.11 o
   0   4   7     1168.87     1186.13     13.76 o
   1   4   7     1653.30     1720.27     17.48 o
   2   4   7      146.55      124.32      3.34 o
   3   4   7        0.25       -0.65      1.01 o
   4   4   7       10.78       14.04      1.75 o
   5   4   7      249.69      236.88      5.49 o
   6   4   7        9.44       16.24      3.61 o
   7   4   7       61.66       53.80      3.22 o
   8   4   7        6.08        5.67      2.40 o
   9   4   7       40.90       42.93      4.52 o
  10   4   7        3.30        8.07      4.59 o
 -10   5   7        0.03       -0.34      2.59 o
  -9   5   7        0.31       -1.72      2.34 o
  -8   5   7       15.38       14.68      2.57 o
  -7   5   7      285.34      284.07      6.60 o
  -6   5   7        1.62       -1.07      1.75 o
  -5   5   7      117.79      114.29      3.63 o
  -4   5   7        6.60        2.63      1.33 o
  -3   5   7       44.62       49.72      2.17 o
  -2   5   7       12.77       14.35      1.59 o
  -1   5   7       74.77       88.55      4.37 o
   0   5   7      225.36      204.69      4.78 o
   1   5   7      216.95      217.83      4.44 o
   2   5   7       55.32       53.82      2.31 o
   3   5   7        1.95        2.61      1.28 o
   4   5   7       11.01        9.12      1.40 o
   5   5   7       26.46       28.31      2.83 o
   6   5   7      122.84      127.83      4.62 o
   7   5   7       12.02       16.31      2.58 o
   8   5   7       30.67       25.40      3.11 o
   9   5   7       15.03       15.20      3.54 o
  10   5   7       18.61       25.89      5.53 o
 -10   6   7        1.72        4.47      3.06 o
  -9   6   7       16.56       19.24      3.17 o
  -8   6   7        0.06       -0.68      2.34 o
  -7   6   7       24.47       16.36      2.69 o
  -6   6   7       35.20       38.72      3.08 o
  -5   6   7       63.07       67.62      3.19 o
  -4   6   7      219.15      217.63      5.01 o
  -3   6   7       65.09       61.69      4.13 o
  -2   6   7       20.82       18.19      2.00 o
  -1   6   7       46.72       55.04      2.99 o
   0   6   7        5.37        3.88      1.77 o
   1   6   7      224.26      231.52      5.92 o
   2   6   7       29.98       32.98      2.23 o
   3   6   7       18.78       21.11      1.84 o
   4   6   7       10.86       12.09      1.80 o
   5   6   7       19.42       20.33      2.71 o
   6   6   7       20.20       20.95      2.55 o
   7   6   7        1.44        0.94      2.10 o
   8   6   7        0.17        0.91      2.31 o
   9   6   7        0.34       -1.22      2.79 o
  -9   7   7        9.25       15.04      4.08 o
  -8   7   7        0.56       -3.01      3.01 o
  -7   7   7       18.71       19.02      3.69 o
  -6   7   7        0.03        0.30      2.57 o
  -5   7   7        3.07       -0.42      2.73 o
  -4   7   7        4.45        2.95      2.16 o
  -3   7   7       76.11       72.21      5.10 o
  -2   7   7      127.92      111.46      9.06 o
  -1   7   7       15.65       15.80      4.18 o
   0   7   7      672.95      654.90     12.33 o
   1   7   7      423.36      424.76      9.38 o
   2   7   7       66.67       58.68      3.32 o
   3   7   7        0.22       -1.52      1.80 o
   4   7   7        1.11       -1.37      1.94 o
   5   7   7       13.03       15.26      2.79 o
   6   7   7       18.26       14.29      2.94 o
   7   7   7       13.70       15.62      3.21 o
   8   7   7        0.23        2.42      2.94 o
   9   7   7        7.77       14.19      3.66 o
  -9   8   7       26.68       33.55      4.95 o
  -8   8   7        0.02        4.17      4.09 o
  -7   8   7      117.37      114.31      7.46 o
  -6   8   7        3.47        0.72      3.55 o
  -5   8   7      120.98      122.96     12.02 o
  -4   8   7        4.92        5.35      3.62 o
  -3   8   7        0.39       -0.58      2.84 o
  -2   8   7       78.98       85.49      5.08 o
  -1   8   7      331.05      331.37     16.00 o
   0   8   7        5.62        6.52      2.65 o
   1   8   7      102.26       95.08      4.57 o
   2   8   7        1.62        3.79      2.34 o
   3   8   7        0.79        2.09      2.73 o
   4   8   7      117.70      104.98      5.53 o
   5   8   7      153.09      138.46      6.60 o
   6   8   7       13.39       13.35      3.68 o
   7   8   7       76.00       81.13      5.67 o
   8   8   7        0.03        5.18      3.89 o
  -8   9   7        0.66        3.21      4.03 o
  -7   9   7        0.06        0.00      4.14 o
  -6   9   7       48.35       54.92      6.10 o
  -5   9   7        2.39        9.60      5.35 o
  -4   9   7       32.91       38.24      4.04 o
  -3   9   7        0.64        0.40      2.62 o
  -2   9   7       13.51       12.27      3.07 o
  -1   9   7        1.30        1.71      2.69 o
   0   9   7        6.80        6.50      2.74 o
   1   9   7        1.22        0.11      2.48 o
   2   9   7        1.29       -0.57      2.36 o
   3   9   7        9.92        9.29      3.82 o
   4   9   7       14.05       15.53      3.73 o
   5   9   7        5.45        0.43      3.32 o
   6   9   7        0.53        0.59      3.48 o
   7   9   7       27.31       44.14      5.29 o
  -7  10   7       26.84       37.90     10.36 o
  -6  10   7       20.78       23.19      6.37 o
  -5  10   7        2.86        5.42      5.57 o
  -4  10   7        0.04        4.69      5.29 o
  -3  10   7       13.31        9.20      3.78 o
  -2  10   7       44.66       48.94      4.32 o
  -1  10   7       39.46       38.25      4.09 o
   0  10   7       31.42       24.72      3.62 o
   1  10   7        1.61       -2.26      2.66 o
   2  10   7        7.97       10.61      3.20 o
   3  10   7       10.76        9.93      6.01 o
   4  10   7        0.72       -1.44      3.30 o
   5  10   7       15.55       10.16      4.00 o
   6  10   7        1.23       -0.64      3.85 o
  -5  11   7       12.44       25.28      7.35 o
  -4  11   7        0.02        4.81      6.25 o
  -3  11   7        0.44        3.94      3.80 o
  -2  11   7        9.45       11.19      4.02 o
  -1  11   7        0.25        1.84      3.38 o
   0  11   7        1.79        0.41      3.14 o
   1  11   7        9.35        5.86      3.43 o
   2  11   7        4.14       12.59      5.00 o
   3  11   7        0.18        0.19      3.74 o
   4  11   7       42.69       50.69      7.42 o
   5  11   7       11.26       12.42      4.84 o
  -3  12   7        5.12        9.77      9.52 o
  -2  12   7       17.57       25.49      5.10 o
  -1  12   7        2.77       -3.51      3.51 o
   0  12   7        3.97        6.29      3.66 o
   1  12   7        7.94        8.59      3.57 o
   2  12   7        0.00       -1.10      4.26 o
   3  12   7        0.19        2.85      9.41 o
 -10   0   8        1.00       -5.28      5.28 o
  -8   0   8        3.21        2.16      2.21 o
  -6   0   8        0.25       -0.26      0.94 o
  -4   0   8      258.13      285.15      4.96 o
  -2   0   8     4887.12     4866.20     52.81 o
   0   0   8    71234.30    66918.62   1698.13 o
   2   0   8      431.77      421.28      6.66 o
   4   0   8      784.98      878.59     18.98 o
   6   0   8      247.18      227.99      6.81 o
   8   0   8        5.31        4.78      2.30 o
  10   0   8        0.17       -0.64      3.28 o
 -11   1   8        0.26       -1.43      7.49 o
 -10   1   8       35.02       34.29      6.48 o
  -9   1   8       49.14       56.84      4.77 o
  -8   1   8       97.31       89.81      2.65 o
  -7   1   8       33.30       28.90      1.56 o
  -6   1   8      197.98      212.22      2.70 o
  -5   1   8      502.49      502.89      4.95 o
  -4   1   8     1161.95     1228.43     10.94 o
  -3   1   8     1379.18     1404.71     11.02 o
  -2   1   8      167.39      146.00      2.24 o
  -1   1   8      348.93      323.66      4.49 o
   0   1   8      315.59      279.00      4.10 o
   1   1   8     1656.61     1621.07     17.05 o
   2   1   8      234.77      225.05      3.57 o
   3   1   8      127.98      131.53      2.71 o
   4   1   8       21.01       24.06      1.40 o
   5   1   8       10.84       13.79      1.07 o
   6   1   8        0.01       -1.21      1.36 o
   7   1   8       60.90       57.51      2.58 o
   8   1   8        2.26        2.26      1.83 o
   9   1   8        1.21        3.01      2.24 o
  10   1   8        4.49       -1.21      3.08 o
  11   1   8        1.44        5.77      3.98 o
 -11   2   8       12.46       13.98      8.84 o
 -10   2   8       46.42       45.13      5.21 o
  -9   2   8      101.02      102.34      3.76 o
  -8   2   8       64.55       61.61      2.28 o
  -7   2   8       10.63        9.57      1.32 o
  -6   2   8        6.59        6.83      1.08 o
  -5   2   8       45.51       53.77      1.51 o
  -4   2   8      436.49      466.29      5.34 o
  -3   2   8        0.95        0.20      0.80 o
  -2   2   8     5133.05     5179.42     51.31 o
  -1   2   8     2959.85     3028.16     30.75 o
   0   2   8      580.03      560.47      7.03 o
   1   2   8      147.54      146.86      2.57 o
   2   2   8        3.09       -0.81      0.81 o
   3   2   8      132.97      137.43      2.89 o
   4   2   8       29.78       38.36      1.67 o
   5   2   8        2.53        4.77      0.99 o
   6   2   8      201.25      180.04      4.45 o
   7   2   8       47.70       47.71      3.96 o
   8   2   8       23.42       21.33      2.45 o
   9   2   8        1.64       -0.53      4.21 o
  10   2   8        5.23        2.26      3.11 o
  11   2   8        2.24        1.42      3.09 o
 -11   3   8        1.04       -0.33      3.04 o
 -10   3   8       16.18       18.89      3.02 o
  -9   3   8        1.49       -1.72      3.25 o
  -8   3   8       94.55       82.42      3.34 o
  -7   3   8      109.55      111.85      3.22 o
  -6   3   8      407.27      396.36      6.18 o
  -5   3   8       30.06       37.99      1.58 o
  -4   3   8      133.02      116.67      3.02 o
  -3   3   8        1.10        0.40      0.89 o
  -2   3   8        0.01       -1.00      1.00 o
  -1   3   8      151.86      148.69      3.14 o
   0   3   8      906.01      899.82     11.79 o
   1   3   8      708.26      756.39      9.25 o
   2   3   8      211.89      221.53      3.68 o
   3   3   8       25.74       24.05      1.57 o
   4   3   8       16.58       18.42      1.68 o
   5   3   8      219.35      201.79      4.22 o
   6   3   8      115.06      131.80      6.38 o
   7   3   8       14.83       17.19      2.30 o
   8   3   8        0.97       -1.14      1.86 o
   9   3   8        1.35       -1.23      2.82 o
  10   3   8        0.27        4.23      4.23 o
 -11   4   8        0.62        1.92      2.87 o
 -10   4   8       51.28       47.24      3.78 o
  -9   4   8       60.96       60.56      3.42 o
  -8   4   8      219.59      225.92      7.09 o
  -7   4   8        7.33        3.76      2.63 o
  -6   4   8     2543.29     2441.06     26.65 o
  -5   4   8       33.19       34.55      1.87 o
  -4   4   8       31.80       25.99      1.60 o
  -3   4   8       28.58       33.23      1.73 o
  -2   4   8     1292.03     1388.55     15.87 o
  -1   4   8      110.38      129.93      3.33 o
   0   4   8       83.08       82.20      2.63 o
   1   4   8      395.27      435.27      6.47 o
   2   4   8      594.21      596.21      7.40 o
   3   4   8      106.46      110.74      2.88 o
   4   4   8       51.91       46.45      2.59 o
   5   4   8       32.50       36.16      2.72 o
   6   4   8      588.86      579.02      9.72 o
   7   4   8       37.04       49.46      3.14 o
   8   4   8        0.36        2.52      2.22 o
   9   4   8        2.05        4.94      3.40 o
  10   4   8       23.33       18.58      5.40 o
 -10   5   8        0.06        5.13      2.68 o
  -9   5   8       12.38       17.16      2.91 o
  -8   5   8        0.82        4.60      2.25 o
  -7   5   8      153.06      144.37      4.91 o
  -6   5   8       13.28       12.29      2.23 o
  -5   5   8        4.20        8.79      1.69 o
  -4   5   8       32.37       39.24      2.09 o
  -3   5   8        1.34       -0.33      1.25 o
  -2   5   8      472.20      474.07      7.36 o
  -1   5   8        2.82        4.77      1.37 o
   0   5   8       41.10       45.79      2.74 o
   1   5   8        0.10        0.94      1.15 o
   2   5   8       24.24       19.93      1.73 o
   3   5   8       13.97       15.90      1.62 o
   4   5   8       86.85       90.44      3.21 o
   5   5   8       45.09       53.09      3.23 o
   6   5   8        7.15        4.31      2.30 o
   7   5   8        3.51        5.92      2.30 o
   8   5   8       10.47       13.32      2.77 o
   9   5   8        2.63        5.05      2.74 o
  10   5   8        2.44        1.32      4.01 o
 -10   6   8       10.32        9.95      3.31 o
  -9   6   8        0.07       -2.06      2.56 o
  -8   6   8        1.64        2.65      2.42 o
  -7   6   8       10.61       15.40      2.67 o
  -6   6   8        6.02        3.51      2.21 o
  -5   6   8      553.11      537.41      9.76 o
  -4   6   8      222.91      225.56      5.64 o
  -3   6   8      243.12      229.56      5.68 o
  -2   6   8      142.51      125.53      4.25 o
  -1   6   8       36.25       36.73      3.15 o
   0   6   8       72.68       61.90      4.39 o
   1   6   8      178.32      182.02      4.37 o
   2   6   8       42.73       44.66      3.61 o
   3   6   8        0.88        0.55      1.24 o
   4   6   8       20.62       20.52      2.08 o
   5   6   8       60.17       64.33      3.30 o
   6   6   8       15.82       19.59      2.54 o
   7   6   8        0.92        1.36      2.24 o
   8   6   8        1.75       -0.17      2.62 o
   9   6   8        0.00       -1.29      2.86 o
  -9   7   8        6.11       10.68      3.92 o
  -8   7   8       15.49       12.72      3.72 o
  -7   7   8        7.87        4.36      3.29 o
  -6   7   8        2.99        4.73      2.83 o
  -5   7   8      139.62      123.90      6.41 o
  -4   7   8       41.40       39.91      3.17 o
  -3   7   8        1.52        1.83      2.99 o
  -2   7   8      180.40      187.38      6.45 o
  -1   7   8      580.79      583.35     11.70 o
   0   7   8       63.38       65.02      4.19 o
   1   7   8      207.88      197.58      6.27 o
   2   7   8        0.00        1.09      1.99 o
   3   7   8        5.14        5.99      2.20 o
   4   7   8        1.53        6.24      3.22 o
   5   7   8       95.41       95.47      4.55 o
   6   7   8       13.67        5.38      2.62 o
   7   7   8       76.36       87.96      4.83 o
   8   7   8       21.78       16.80      3.96 o
   9   7   8        0.83       -3.45      3.45 o
  -9   8   8        5.44       12.57      6.24 o
  -8   8   8        0.47        0.37      5.51 o
  -7   8   8        0.01        2.22      4.05 o
  -6   8   8        1.23       -3.23      3.23 o
  -5   8   8      107.55       91.53      8.20 o
  -4   8   8       89.17       93.42      6.26 o
  -3   8   8      133.09      131.31      7.64 o
  -2   8   8      262.33      260.25      8.11 o
  -1   8   8      182.71      181.91      6.93 o
   0   8   8       12.71       10.18      4.23 o
   1   8   8      111.86      119.79      4.89 o
   2   8   8      102.20       86.58      4.25 o
   3   8   8       55.18       55.58      3.64 o
   4   8   8        0.64        2.21      2.84 o
   5   8   8        7.56        7.67      3.26 o
   6   8   8        0.20       -2.76      2.76 o
   7   8   8       18.57       22.09      4.32 o
   8   8   8        4.00        9.46      4.15 o
  -8   9   8        3.34       -0.98      4.53 o
  -7   9   8       27.90       24.65      5.34 o
  -6   9   8        5.74        7.92      4.36 o
  -5   9   8       12.72       16.90      6.63 o
  -4   9   8        7.69        5.02      3.24 o
  -3   9   8       16.26       15.47      3.15 o
  -2   9   8       45.67       48.55      4.02 o
  -1   9   8       49.63       55.25      4.66 o
   0   9   8        3.20        1.85      2.63 o
   1   9   8       27.81       29.74      3.46 o
   2   9   8       34.85       41.13      4.02 o
   3   9   8        4.39        2.81      3.52 o
   4   9   8       68.47       78.25      5.88 o
   5   9   8       14.40       17.74      3.86 o
   6   9   8        0.34       -2.41      3.36 o
   7   9   8        5.28       12.00      4.23 o
  -7  10   8       37.43       45.24      6.60 o
  -6  10   8        3.54        0.54      5.64 o
  -5  10   8        1.56        4.31      6.10 o
  -4  10   8        8.09        8.18      5.82 o
  -3  10   8        8.20        6.18      3.67 o
  -2  10   8        3.62        8.67      3.09 o
  -1  10   8        0.43       -2.75      2.75 o
   0  10   8        9.16        8.08      3.14 o
   1  10   8        7.01        9.19      3.18 o
   2  10   8        3.39       -1.91      2.73 o
   3  10   8        0.54       -0.79      5.08 o
   4  10   8        5.50        2.77      3.51 o
   5  10   8        3.33        1.44      3.68 o
   6  10   8        7.03       16.12      6.33 o
  -5  11   8       29.11       31.54      8.00 o
  -4  11   8        0.65       -0.83      6.14 o
  -3  11   8        2.68        7.02      3.96 o
  -2  11   8        1.19        7.49      3.86 o
  -1  11   8       29.56       38.29      4.50 o
   0  11   8        0.72        4.55      3.48 o
   1  11   8       16.02       15.52      3.88 o
   2  11   8        2.86       -3.67      4.22 o
   3  11   8        0.01       -0.89      5.57 o
   4  11   8        0.00       -2.16      3.80 o
   5  11   8       63.74       91.12     10.29 o
  -3  12   8        0.34        4.33      6.53 o
  -2  12   8       16.64       25.96      5.13 o
  -1  12   8        8.78        8.25      5.72 o
   0  12   8        2.03       -2.87      3.57 o
   1  12   8        0.86        3.98      3.47 o
   2  12   8        0.50       -4.22      4.22 o
 -11   0   9        5.88       12.20      8.49 o
  -9   0   9        1.46        3.04      3.67 o
  -7   0   9      212.86      198.25      4.95 o
  -5   0   9     3995.55     4275.41     52.64 o
  -3   0   9      358.23      360.63      5.27 o
  -1   0   9    15813.54    15868.32    218.86 o
   1   0   9     1068.72     1110.19     17.39 o
   3   0   9     1749.89     1794.76     23.36 o
   5   0   9        8.99        9.52      1.55 o
   7   0   9       26.28       18.72      3.10 o
   9   0   9        2.10       -4.34      6.28 o
  11   0   9       84.45       90.72      8.27 o
 -11   1   9        0.17       15.26      8.56 o
 -10   1   9        0.01       -1.65      2.10 o
  -9   1   9       10.01        8.97      2.21 o
  -8   1   9       38.88       31.92      1.86 o
  -7   1   9       32.78       34.77      1.57 o
  -6   1   9       18.77       17.66      1.12 o
  -5   1   9        0.23        1.19      0.79 o
  -4   1   9       77.20       94.44      2.13 o
  -3   1   9      206.71      179.27      2.40 o
  -2   1   9      479.00      475.24      5.17 o
  -1   1   9      248.42      243.48      4.18 o
   0   1   9     6066.47     6306.12     65.78 o
   1   1   9     1088.34     1044.70     11.63 o
   2   1   9     1295.10     1273.55     13.96 o
   3   1   9      242.21      275.80      4.31 o
   4   1   9        4.32        6.65      1.50 o
   5   1   9       35.89       32.10      1.49 o
   6   1   9        3.96        0.92      1.47 o
   7   1   9       32.90       26.76      2.12 o
   8   1   9        0.07        0.95      2.50 o
   9   1   9        3.10        3.18      2.62 o
  10   1   9        0.46       -2.54      2.54 o
  11   1   9       14.10       20.92      3.81 o
 -11   2   9       77.97       73.26      5.14 o
 -10   2   9        9.96       12.12      2.96 o
  -9   2   9       16.65       17.74      1.97 o
  -8   2   9       44.02       41.20      1.99 o
  -7   2   9       35.33       34.64      2.17 o
  -6   2   9      244.59      233.84      3.90 o
  -5   2   9      170.41      191.82      3.56 o
  -4   2   9      387.81      381.23      7.68 o
  -3   2   9       92.10      109.96      2.53 o
  -2   2   9     1787.71     1806.69     19.17 o
  -1   2   9     2491.00     2564.45     26.43 o
   0   2   9       75.26       73.35      2.16 o
   1   2   9      220.02      214.77      3.60 o
   2   2   9      686.12      681.07      8.41 o
   3   2   9        0.61        0.24      0.99 o
   4   2   9      237.46      229.13      4.05 o
   5   2   9        6.96        5.39      1.24 o
   6   2   9       94.85       92.42      3.44 o
   7   2   9       12.26       13.78      2.02 o
   8   2   9        0.43        0.24      2.03 o
   9   2   9        2.45        0.63      2.71 o
  10   2   9        3.58        5.57      2.77 o
 -11   3   9        2.85        1.80      3.25 o
 -10   3   9       16.36       11.79      2.81 o
  -9   3   9       14.59       13.16      2.17 o
  -8   3   9        0.01        0.87      1.52 o
  -7   3   9        5.58        8.90      1.63 o
  -6   3   9      327.12      322.35      5.48 o
  -5   3   9      433.04      439.21      5.09 o
  -4   3   9      177.72      187.03      3.17 o
  -3   3   9        8.08        9.51      1.24 o
  -2   3   9       40.36       39.88      2.14 o
  -1   3   9      578.49      618.09      8.05 o
   0   3   9      245.14      263.84      4.98 o
   1   3   9       16.85       19.68      1.25 o
   2   3   9      135.79      126.88      2.99 o
   3   3   9      433.28      460.11      6.62 o
   4   3   9        8.40        8.72      2.73 o
   5   3   9      133.90      117.57      4.27 o
   6   3   9     1010.63      987.46     13.87 o
   7   3   9        0.64        1.63      1.86 o
   8   3   9        0.81       -1.09      1.90 o
   9   3   9        1.14       -2.83      2.83 o
  10   3   9        8.42       13.97      6.17 o
 -11   4   9        2.37        1.67      3.96 o
 -10   4   9        0.05        0.44      2.60 o
  -9   4   9       49.65       61.14      3.51 o
  -8   4   9      162.89      154.24      4.85 o
  -7   4   9       74.72       70.70      2.98 o
  -6   4   9      251.40      247.83      7.88 o
  -5   4   9        0.26        1.71      1.02 o
  -4   4   9       86.26       70.96      2.34 o
  -3   4   9       28.43       34.10      2.50 o
  -2   4   9     2140.76     2220.10     23.96 o
  -1   4   9      222.36      227.49      4.41 o
   0   4   9      329.54      340.69      6.15 o
   1   4   9       87.72       95.59      2.88 o
   2   4   9       10.70       13.23      1.55 o
   3   4   9       99.76      111.90      3.47 o
   4   4   9      123.51      114.81      4.28 o
   5   4   9     1096.50     1051.69     16.25 o
   6   4   9        7.50       10.02      2.36 o
   7   4   9       10.13        9.97      2.35 o
   8   4   9       13.55       15.17      2.67 o
   9   4   9        0.07        1.19      3.30 o
  10   4   9        0.07        0.34      6.31 o
 -10   5   9       10.51       12.79      2.97 o
  -9   5   9       40.57       40.65      3.45 o
  -8   5   9        1.29        1.91      2.18 o
  -7   5   9       47.32       51.25      3.62 o
  -6   5   9       42.31       38.77      2.65 o
  -5   5   9      194.77      204.91      4.42 o
  -4   5   9      348.94      325.44      5.42 o
  -3   5   9       32.83       35.14      2.22 o
  -2   5   9      798.52      806.76     10.76 o
  -1   5   9      124.97      121.17      3.51 o
   0   5   9      584.79      557.11      9.03 o
   1   5   9      516.75      544.90      7.37 o
   2   5   9       75.01       63.45      2.87 o
   3   5   9      470.87      491.01      7.38 o
   4   5   9        2.81        3.25      1.60 o
   5   5   9        0.67        1.96      2.20 o
   6   5   9       51.34       66.99      3.66 o
   7   5   9        0.24       -2.20      2.20 o
   8   5   9        0.20        2.64      2.53 o
   9   5   9        3.06        2.21      3.14 o
  10   5   9        0.00        1.60      3.89 o
 -10   6   9       15.34       17.86      3.51 o
  -9   6   9       43.73       48.25      6.32 o
  -8   6   9        2.11        2.69      2.46 o
  -7   6   9        5.72        5.56      2.56 o
  -6   6   9       31.97       26.43      2.87 o
  -5   6   9       16.65       23.21      2.56 o
  -4   6   9      263.98      243.72      5.07 o
  -3   6   9     1447.23     1374.66     16.90 o
  -2   6   9      431.23      412.34      7.21 o
  -1   6   9       12.16       12.63      2.15 o
   0   6   9       50.28       58.72      4.42 o
   1   6   9        5.39        5.97      1.86 o
   2   6   9      117.27      124.10      3.70 o
   3   6   9        2.34        1.20      1.37 o
   4   6   9       13.52        7.33      1.78 o
   5   6   9       44.97       44.59      3.80 o
   6   6   9       16.07       17.52      2.82 o
   7   6   9        6.87        7.47      3.01 o
   8   6   9        2.25        3.45      2.77 o
   9   6   9        1.97        0.58      2.94 o
  -9   7   9       14.47       17.94      4.27 o
  -8   7   9        0.17       -1.66      3.13 o
  -7   7   9        8.29        3.87      3.06 o
  -6   7   9       21.82       23.89      3.55 o
  -5   7   9       87.58       72.11      5.32 o
  -4   7   9        5.43        6.03      2.39 o
  -3   7   9      269.39      257.30      7.56 o
  -2   7   9      107.96      117.33      5.39 o
  -1   7   9     1122.85     1083.04     23.72 o
   0   7   9      636.26      618.99     12.16 o
   1   7   9      110.65      122.10      5.08 o
   2   7   9        6.62        7.15      2.45 o
   3   7   9        0.33       -0.91      1.75 o
   4   7   9       11.79        5.77      2.92 o
   5   7   9      163.80      160.40      6.43 o
   6   7   9        0.13       -2.49      4.45 o
   7   7   9        6.86       12.36      3.46 o
   8   7   9        6.90       15.80      3.86 o
   9   7   9        1.65        8.81      3.91 o
  -9   8   9       17.08       23.69      7.05 o
  -8   8   9        7.07       -0.17      4.10 o
  -7   8   9       18.44       21.69      6.66 o
  -6   8   9       49.35       64.57      5.88 o
  -5   8   9       52.25       46.69      6.78 o
  -4   8   9        2.82        1.24      3.64 o
  -3   8   9      470.26      443.39     12.77 o
  -2   8   9      105.82      115.82      5.66 o
  -1   8   9      513.45      500.12     11.36 o
   0   8   9       67.59       75.71      4.85 o
   1   8   9       37.91       34.34      3.79 o
   2   8   9        8.57        9.23      2.52 o
   3   8   9       29.48       30.79      3.17 o
   4   8   9        9.46       10.50      3.44 o
   5   8   9        1.04        5.44      3.20 o
   6   8   9       23.34       21.20      4.05 o
   7   8   9       23.12       28.36      4.55 o
   8   8   9        1.34        1.81      3.79 o
  -8   9   9        0.97        0.74      4.65 o
  -7   9   9       57.63       65.17      6.87 o
  -6   9   9        2.48        1.57      4.02 o
  -5   9   9       26.36       32.47      6.63 o
  -4   9   9        0.77       -1.47      2.97 o
  -3   9   9        6.94        6.72      3.38 o
  -2   9   9        1.01       -2.72      3.00 o
  -1   9   9        3.88        2.91      2.68 o
   0   9   9      153.78      150.91      5.84 o
   1   9   9      100.17      105.19      5.09 o
   2   9   9       82.21       73.24      4.40 o
   3   9   9       73.38       82.19      6.48 o
   4   9   9        0.00        2.10      3.07 o
   5   9   9        0.00       -1.93      3.22 o
   6   9   9        9.14        7.48      3.72 o
   7   9   9        1.64       -2.35      3.83 o
  -7  10   9       13.97       24.04      9.99 o
  -6  10   9       10.81        8.82      5.84 o
  -5  10   9        3.32        1.57      5.61 o
  -4  10   9        9.00       11.12      4.43 o
  -3  10   9        0.14       -1.68      3.24 o
  -2  10   9       21.36       21.45      3.65 o
  -1  10   9        4.39        0.62      2.95 o
   0  10   9       30.07       26.75      3.91 o
   1  10   9        0.35       -2.73      2.73 o
   2  10   9        5.22        7.17      3.18 o
   3  10   9        9.99        6.68      6.90 o
   4  10   9        0.84        0.31      3.51 o
   5  10   9        0.16        3.93      3.85 o
   6  10   9       25.94       38.32      5.39 o
  -5  11   9       14.44       19.07      7.42 o
  -4  11   9       37.95       66.73     11.80 o
  -3  11   9       22.77       36.03      5.19 o
  -2  11   9       22.32       24.03      4.81 o
  -1  11   9       31.12       38.48      4.60 o
   0  11   9       22.27       21.62      3.92 o
   1  11   9        0.98        1.54      3.27 o
   2  11   9        1.05       -2.10      4.35 o
   3  11   9        3.03       -0.87      4.38 o
   4  11   9        0.19        1.18      4.07 o
  -3  12   9        0.16        2.35      9.84 o
  -2  12   9        6.63        3.52      4.99 o
  -1  12   9        2.66        4.34      3.89 o
   0  12   9        7.96       13.79      4.20 o
   1  12   9        1.58        5.00      4.37 o
   2  12   9        3.22        5.65      4.61 o
 -10   0  10        1.02        1.51      2.50 o
  -8   0  10      120.15      116.18      5.35 o
  -6   0  10       65.78       68.95      3.01 o
  -4   0  10      641.18      657.91     11.90 o
  -2   0  10     1461.17     1500.43     19.53 o
   0   0  10    15336.62    15266.97    308.25 o
   2   0  10     1429.30     1428.28     22.03 o
   4   0  10     3601.81     3652.79     45.70 o
   6   0  10        2.18       -1.42      1.42 o
   8   0  10       48.93       43.43      3.60 o
  10   0  10        3.62        6.70      4.28 o
 -11   1  10        5.68       13.11      3.13 o
 -10   1  10        0.23       -3.49      4.09 o
  -9   1  10        9.59        7.21      2.40 o
  -8   1  10       17.76       14.67      1.68 o
  -7   1  10       69.81       68.93      2.20 o
  -6   1  10        7.30        4.02      1.21 o
  -5   1  10        9.12       12.33      1.04 o
  -4   1  10     1439.11     1612.45     13.41 o
  -3   1  10       77.41       67.68      1.65 o
  -2   1  10      228.98      267.51      3.49 o
  -1   1  10      146.87      132.30      3.09 o
   0   1  10     1426.92     1498.07     17.68 o
   1   1  10      394.60      406.33      5.08 o
   2   1  10     1245.34     1274.19     14.10 o
   3   1  10      226.13      212.75      4.14 o
   4   1  10       14.21       13.65      1.33 o
   5   1  10       22.59       19.42      1.66 o
   6   1  10        4.99        5.06      1.91 o
   7   1  10       29.90       26.75      2.13 o
   8   1  10       11.38       11.34      1.99 o
   9   1  10        0.03        0.95      2.23 o
  10   1  10        3.59        7.24      3.00 o
 -11   2  10        9.22        7.59      3.35 o
 -10   2  10      176.75      171.59     11.13 o
  -9   2  10       16.89       14.80      2.34 o
  -8   2  10       36.88       36.34      2.24 o
  -7   2  10      121.64      127.73      3.52 o
  -6   2  10       21.28       22.44      1.72 o
  -5   2  10       29.92       32.89      1.96 o
  -4   2  10       24.89       28.86      1.42 o
  -3   2  10      838.84      882.49     10.38 o
  -2   2  10      159.74      158.04      3.41 o
  -1   2  10      697.59      715.26      8.82 o
   0   2  10      335.87      328.85      4.39 o
   1   2  10        0.46        1.36      0.91 o
   2   2  10      512.13      531.10      7.05 o
   3   2  10      219.19      221.57      4.01 o
   4   2  10       50.36       51.62      2.02 o
   5   2  10        0.01        1.67      1.03 o
   6   2  10        0.08       -2.24      2.24 o
   7   2  10       58.23       55.05      2.88 o
   8   2  10        8.85        7.06      2.27 o
   9   2  10        0.53        3.22      2.27 o
  10   2  10       11.55       16.11      3.23 o
 -11   3  10       21.81       24.64      4.17 o
 -10   3  10        3.67        7.73      3.38 o
  -9   3  10       39.09       35.67      3.54 o
  -8   3  10       61.85       66.55      2.94 o
  -7   3  10      581.75      536.67      7.89 o
  -6   3  10       23.66       28.54      2.70 o
  -5   3  10       19.50       23.93      1.71 o
  -4   3  10      274.61      282.35      4.42 o
  -3   3  10       52.48       66.82      2.31 o
  -2   3  10      788.92      820.32     10.13 o
  -1   3  10       24.73       20.06      1.54 o
   0   3  10     1460.26     1552.99     18.85 o
   1   3  10     1274.10     1304.76     13.57 o
   2   3  10      406.00      395.06      5.92 o
   3   3  10        0.72        2.43      1.19 o
   4   3  10      106.81      108.83      2.98 o
   5   3  10      237.75      235.36     10.22 o
   6   3  10      408.08      421.73      7.85 o
   7   3  10        3.25        5.87      2.08 o
   8   3  10        3.99        8.58      2.67 o
   9   3  10        3.01        3.71      3.87 o
  10   3  10        6.87        1.75      4.34 o
 -11   4  10        2.15        1.80      3.93 o
 -10   4  10        1.42        2.99      3.06 o
  -9   4  10       45.80       53.33      3.38 o
  -8   4  10       76.36       77.89      3.19 o
  -7   4  10       81.00       88.62      3.37 o
  -6   4  10      537.04      546.25      8.34 o
  -5   4  10      225.10      235.57      3.97 o
  -4   4  10        0.77        4.64      1.39 o
  -3   4  10      488.97      438.18      7.20 o
  -2   4  10       18.28       23.05      1.85 o
  -1   4  10       19.92       15.24      1.56 o
   0   4  10       49.22       52.01      2.77 o
   1   4  10      432.82      464.97      6.93 o
   2   4  10      227.54      247.77      4.23 o
   3   4  10      415.52      406.00      6.45 o
   4   4  10        7.16        6.77      1.70 o
   5   4  10     1297.71     1332.26     17.83 o
   6   4  10      245.70      230.83      5.88 o
   7   4  10       32.37       32.03      2.90 o
   8   4  10       27.16       31.70      3.09 o
   9   4  10        3.94        5.39      3.87 o
  10   4  10       18.82       32.67      6.12 o
 -10   5  10       13.20       15.09      3.53 o
  -9   5  10        7.33        7.09      2.64 o
  -8   5  10       48.20       49.93      3.45 o
  -7   5  10       84.17       73.25      4.22 o
  -6   5  10      349.14      345.08      8.28 o
  -5   5  10      859.94      821.86     10.40 o
  -4   5  10      560.53      524.11      8.02 o
  -3   5  10      513.55      481.81      8.23 o
  -2   5  10      464.45      494.64      7.73 o
  -1   5  10       13.97       18.24      1.85 o
   0   5  10      453.91      468.80      8.10 o
   1   5  10      276.76      290.19      5.01 o
   2   5  10      144.05      137.62      3.30 o
   3   5  10       36.23       32.79      2.11 o
   4   5  10       21.53       21.91      2.29 o
   5   5  10      112.60      118.48      4.55 o
   6   5  10        7.48        8.38      2.48 o
   7   5  10        0.11       -1.97      2.29 o
   8   5  10       26.89       31.85      3.32 o
   9   5  10        0.50        2.28      3.84 o
 -10   6  10       18.12       23.25      4.18 o
  -9   6  10        0.15       -1.38      2.67 o
  -8   6  10       18.65       19.46      3.04 o
  -7   6  10        8.83        1.52      3.16 o
  -6   6  10       31.20       31.36      2.97 o
  -5   6  10       54.17       56.35      3.37 o
  -4   6  10       69.82       71.21      3.26 o
  -3   6  10      121.07      150.35      6.39 o
  -2   6  10      264.88      262.90      5.72 o
  -1   6  10       26.29       22.84      2.47 o
   0   6  10       99.70      101.88      3.93 o
   1   6  10       72.20       72.92      3.36 o
   2   6  10        1.56        0.39      1.61 o
   3   6  10       21.08       19.98      2.07 o
   4   6  10       41.10       41.10      2.83 o
   5   6  10       22.64       27.29      3.03 o
   6   6  10        0.01        0.12      2.39 o
   7   6  10       16.93       21.13      3.13 o
   8   6  10        1.39       -2.61      2.61 o
   9   6  10        1.45       -0.46      2.98 o
  -9   7  10       32.82       36.09      6.10 o
  -8   7  10        0.68       -1.64      3.24 o
  -7   7  10       66.43       74.30      5.15 o
  -6   7  10       18.74       12.38      3.20 o
  -5   7  10       72.00       71.93     13.16 o
  -4   7  10      512.51      488.15     10.68 o
  -3   7  10        4.93        4.37      2.90 o
  -2   7  10     1767.62     1741.85     25.96 o
  -1   7  10      810.97      770.08     14.23 o
   0   7  10     1154.85     1114.29     19.95 o
   1   7  10        2.71        0.58      2.43 o
   2   7  10        1.14       -0.98      2.13 o
   3   7  10       35.10       31.99      4.10 o
   4   7  10      173.16      189.96      6.74 o
   5   7  10        0.40        6.23      3.01 o
   6   7  10        0.01       -0.15      2.79 o
   7   7  10        0.09        1.44      3.21 o
   8   7  10        0.98       -0.13      3.32 o
  -8   8  10       19.74       17.74      5.16 o
  -7   8  10        2.83       11.11      4.33 o
  -6   8  10        5.19        9.07      3.85 o
  -5   8  10       59.69       45.96     11.59 o
  -4   8  10       69.88       65.06      5.67 o
  -3   8  10       12.64       27.81      4.00 o
  -2   8  10        6.42        9.92      3.53 o
  -1   8  10      121.77      120.55      5.90 o
   0   8  10      147.97      157.29      6.27 o
   1   8  10      231.77      220.84     11.19 o
   2   8  10        6.71        8.37      2.56 o
   3   8  10        0.00        0.87      2.35 o
   4   8  10       11.01        3.57      3.28 o
   5   8  10        0.49        3.90      3.20 o
   6   8  10        9.59       22.06      3.96 o
   7   8  10        1.53        5.64      3.72 o
   8   8  10        1.89        0.99      4.05 o
  -8   9  10       13.22        9.30      6.43 o
  -7   9  10        5.25        6.00      4.67 o
  -6   9  10       68.45       61.43      6.40 o
  -5   9  10       14.66        8.97      5.28 o
  -4   9  10       28.13       29.90      5.46 o
  -3   9  10       30.04       28.03      4.13 o
  -2   9  10       40.44       37.97      4.40 o
  -1   9  10       11.93        9.12      3.46 o
   0   9  10        0.34        2.22      2.69 o
   1   9  10      107.22      111.49      6.62 o
   2   9  10        1.69       -2.27      2.51 o
   3   9  10       15.29       10.36      4.06 o
   4   9  10        0.95       -1.20      3.03 o
   5   9  10       20.63       15.79      4.01 o
   6   9  10        7.84        2.43      4.09 o
   7   9  10        3.24       -1.02      3.83 o
  -6  10  10        0.47        0.91      4.27 o
  -5  10  10        6.52        3.74      8.20 o
  -4  10  10        4.80       12.72      4.43 o
  -3  10  10        0.00       -0.36      3.20 o
  -2  10  10       27.45       28.13      4.00 o
  -1  10  10        9.55        2.86      3.55 o
   0  10  10        2.02        4.19      3.06 o
   1  10  10        0.35        3.66      3.05 o
   2  10  10        4.10       -2.75      2.89 o
   3  10  10        1.18        8.15      4.50 o
   4  10  10        4.40       -0.35      3.65 o
   5  10  10       26.40       20.52      4.63 o
   6  10  10        0.04        6.88      4.29 o
  -5  11  10        0.81        5.93      6.78 o
  -4  11  10       11.78       15.54      7.10 o
  -3  11  10       26.97       36.70      5.58 o
  -2  11  10       15.34       12.46      5.69 o
  -1  11  10        3.27        1.42      3.42 o
   0  11  10       63.63       69.51      5.29 o
   1  11  10        3.13        6.31      3.90 o
   2  11  10        0.89        0.40      4.25 o
   3  11  10       10.81       17.04      5.40 o
   4  11  10        6.84        8.63      4.43 o
  -2  12  10        0.09        3.27      4.30 o
  -1  12  10       19.70       32.41      6.47 o
   0  12  10        0.31        5.68      3.82 o
   1  12  10        2.19       -1.95      4.91 o
   2  12  10        2.32        7.41      6.78 o
 -11   0  11       21.94       30.74     10.06 o
  -9   0  11       62.33       55.74      4.20 o
  -7   0  11       97.71      102.42      3.92 o
  -5   0  11      118.38      121.39      3.44 o
  -3   0  11       11.62       12.47      1.34 o
  -1   0  11     1548.59     1549.96     23.76 o
   1   0  11     2258.10     2354.86     34.89 o
   3   0  11      349.75      382.41      6.80 o
   5   0  11       22.85       28.34      2.56 o
   7   0  11        3.86       -0.12      2.72 o
   9   0  11        3.62        6.53      2.94 o
 -11   1  11        0.08        0.73      3.96 o
 -10   1  11       37.36       37.44      3.59 o
  -9   1  11       16.75       14.01      3.20 o
  -8   1  11      105.54      109.48      2.98 o
  -7   1  11      168.29      167.48      3.55 o
  -6   1  11        3.95        5.18      1.12 o
  -5   1  11      109.34      110.44      2.08 o
  -4   1  11      602.74      660.22      6.32 o
  -3   1  11      153.74      183.08      2.70 o
  -2   1  11     1007.89     1025.53     10.67 o
  -1   1  11      868.28      831.90     10.82 o
   0   1  11       82.86       80.01      4.34 o
   1   1  11     1015.22      989.71     10.50 o
   2   1  11       78.96       69.80      2.57 o
   3   1  11       78.12       88.57      2.56 o
   4   1  11      804.50      807.85      9.90 o
   5   1  11       69.89       75.55      2.67 o
   6   1  11       54.05       54.84      3.33 o
   7   1  11        2.14       -1.84      1.84 o
   8   1  11       10.42       11.67      2.07 o
   9   1  11        0.47       -2.21      2.21 o
  10   1  11        0.19       -2.79      2.79 o
 -11   2  11       32.83       34.38      4.31 o
 -10   2  11       17.07       15.55      3.61 o
  -9   2  11       58.06       58.70      3.56 o
  -8   2  11       39.29       42.94      2.43 o
  -7   2  11       52.51       52.70      2.54 o
  -6   2  11      235.95      235.51      4.50 o
  -5   2  11      223.85      222.47      3.35 o
  -4   2  11       40.76       51.69      1.82 o
  -3   2  11        9.85        9.55      1.24 o
  -2   2  11       93.17      112.38      2.80 o
  -1   2  11     2335.79     2510.44     24.32 o
   0   2  11     2545.31     2538.58     28.88 o
   1   2  11       52.97       57.62      1.93 o
   2   2  11      466.83      526.54      7.12 o
   3   2  11      281.69      301.33      6.51 o
   4   2  11       60.59       59.12      2.22 o
   5   2  11       67.64       67.85      3.29 o
   6   2  11       18.28       17.10      2.20 o
   7   2  11        1.23        0.29      1.85 o
   8   2  11        0.07        0.17      2.21 o
   9   2  11        6.50        5.39      2.48 o
  10   2  11        6.37        2.20      2.91 o
 -11   3  11       11.11       13.46      4.60 o
 -10   3  11       63.93       73.61      4.87 o
  -9   3  11       19.49       17.92      3.19 o
  -8   3  11       82.13       85.50      3.54 o
  -7   3  11        8.03        9.06      1.89 o
  -6   3  11        0.44        1.08      2.05 o
  -5   3  11        2.99        2.33      1.12 o
  -4   3  11      305.63      285.40      4.53 o
  -3   3  11      346.19      335.99      5.40 o
  -2   3  11      182.03      181.01      3.79 o
  -1   3  11        0.09        0.79      1.16 o
   0   3  11      873.36      870.16     11.77 o
   1   3  11      224.11      234.71      3.90 o
   2   3  11     1435.06     1536.59     17.31 o
   3   3  11        3.13        4.03      1.22 o
   4   3  11       24.18       25.99      1.93 o
   5   3  11       54.94       60.57      6.37 o
   6   3  11        0.47        4.96      2.16 o
   7   3  11       61.04       77.90      3.59 o
   8   3  11       13.77        8.18      3.35 o
   9   3  11       11.57       12.91      3.06 o
  10   3  11       25.52       31.64      6.33 o
 -11   4  11        0.65        3.96      4.16 o
 -10   4  11        1.68       -2.26      4.38 o
  -9   4  11       46.66       49.47      3.79 o
  -8   4  11        8.59       15.42      3.08 o
  -7   4  11      477.55      475.69      8.58 o
  -6   4  11        3.59       14.99      2.31 o
  -5   4  11       82.35       88.48      3.12 o
  -4   4  11      763.13      748.54      9.90 o
  -3   4  11     1425.93     1545.25     17.70 o
  -2   4  11       17.81       15.01      1.69 o
  -1   4  11        0.00       -0.71      1.16 o
   0   4  11      141.39      155.66      4.09 o
   1   4  11        4.77        3.93      1.34 o
   2   4  11      143.93      131.12      3.12 o
   3   4  11      151.03      141.86      3.66 o
   4   4  11        1.22        1.77      1.60 o
   5   4  11     1000.14      952.09     15.56 o
   6   4  11       26.85       30.34      2.91 o
   7   4  11        2.07        1.00      2.24 o
   8   4  11       23.29       22.25      2.83 o
   9   4  11       25.72       25.78      5.49 o
  10   4  11        2.35       -1.14      4.56 o
 -10   5  11       32.41       30.78      3.98 o
  -9   5  11        9.66        7.40      3.00 o
  -8   5  11        0.24        1.42      2.47 o
  -7   5  11      162.92      162.55      5.19 o
  -6   5  11       85.72       91.26      4.71 o
  -5   5  11      521.49      514.25      8.23 o
  -4   5  11      202.38      194.22      4.65 o
  -3   5  11      273.67      252.83      5.26 o
  -2   5  11        0.02       -1.41      1.41 o
  -1   5  11       35.22       39.61      2.29 o
   0   5  11       29.90       31.85      2.22 o
   1   5  11       28.83       29.81      1.96 o
   2   5  11        0.02       -1.16      1.16 o
   3   5  11       21.19       19.32      2.02 o
   4   5  11       37.68       33.76      3.09 o
   5   5  11      531.56      516.27      9.51 o
   6   5  11       51.39       49.00      3.42 o
   7   5  11       28.11       33.32      3.26 o
   8   5  11        3.90        6.25      2.75 o
   9   5  11       10.62        9.56      3.47 o
 -10   6  11        0.41        4.40      3.56 o
  -9   6  11       15.75       12.21      3.58 o
  -8   6  11        0.04       -2.06      2.72 o
  -7   6  11        8.76       11.46      3.07 o
  -6   6  11       54.40       55.80      3.58 o
  -5   6  11       49.91       52.31      3.33 o
  -4   6  11        5.82        5.18      2.01 o
  -3   6  11     2472.19     2386.08     26.88 o
  -2   6  11      417.00      427.04      8.37 o
  -1   6  11      496.77      454.41      9.08 o
   0   6  11      319.47      297.00      6.60 o
   1   6  11      305.72      292.84      6.55 o
   2   6  11      172.31      142.68      4.44 o
   3   6  11       32.31       27.29      2.60 o
   4   6  11        6.18        3.29      2.20 o
   5   6  11      125.25      123.14      5.74 o
   6   6  11      107.05      115.11      4.88 o
   7   6  11        4.21        3.96      2.62 o
   8   6  11       10.84       11.33      3.15 o
   9   6  11        2.34        2.58      3.62 o
  -9   7  11        0.11        4.16      4.59 o
  -8   7  11        6.84        9.05      4.21 o
  -7   7  11       12.59       16.30      4.16 o
  -6   7  11       14.20       16.14      4.13 o
  -5   7  11       14.97        9.29      4.44 o
  -4   7  11       67.15       58.14      5.11 o
  -3   7  11      671.20      685.84     16.12 o
  -2   7  11        0.96       20.99      4.01 o
  -1   7  11      546.15      515.39     12.53 o
   0   7  11       20.43       24.02      3.41 o
   1   7  11       64.26       60.80      4.96 o
   2   7  11        5.49        3.35      2.43 o
   3   7  11        0.09        0.06      2.80 o
   4   7  11      109.47      123.62      5.72 o
   5   7  11       25.49       26.87      4.28 o
   6   7  11        5.19        2.30      3.07 o
   7   7  11        3.23        3.28      3.21 o
   8   7  11        5.96        5.62      3.80 o
  -8   8  11        4.58        3.23      4.42 o
  -7   8  11        1.42        0.64      3.78 o
  -6   8  11       22.01       20.58      4.62 o
  -5   8  11        1.64        2.80      4.50 o
  -4   8  11       92.20       95.75      7.19 o
  -3   8  11      823.24      775.60     19.26 o
  -2   8  11       57.63       64.67      4.79 o
  -1   8  11        4.18        5.83      3.22 o
   0   8  11       15.09       11.43      3.18 o
   1   8  11      148.77      151.83      7.69 o
   2   8  11      216.52      217.09      7.14 o
   3   8  11       20.35       15.44      2.99 o
   4   8  11       21.61       20.42      4.03 o
   5   8  11       23.12       15.47      3.76 o
   6   8  11       22.00       27.37      4.23 o
   7   8  11        0.15        5.52      3.73 o
   8   8  11        2.48        4.99      3.97 o
  -8   9  11        2.04       -7.49      7.49 o
  -7   9  11       50.97       52.72      6.63 o
  -6   9  11       10.93        8.92      5.80 o
  -5   9  11       43.84       51.78     14.44 o
  -4   9  11        4.27       11.61      4.37 o
  -3   9  11        0.00        2.19      3.23 o
  -2   9  11        0.27        0.49      3.18 o
  -1   9  11       15.38       18.00      4.32 o
   0   9  11        7.13        3.79      3.13 o
   1   9  11        5.94        4.46      2.75 o
   2   9  11       15.61       18.30      3.36 o
   3   9  11        0.43       -0.64      3.07 o
   4   9  11        0.21       -0.27      3.05 o
   5   9  11       29.25       33.07      4.66 o
   6   9  11        2.03        5.71      3.95 o
   7   9  11        6.07       16.34      4.52 o
  -6  10  11        2.54       10.48      5.45 o
  -5  10  11       37.26       43.14      7.92 o
  -4  10  11        1.36        2.09      4.13 o
  -3  10  11       17.23       18.79      4.84 o
  -2  10  11        6.08       12.95      3.52 o
  -1  10  11        8.38       11.90      3.38 o
   0  10  11       20.63       26.33      3.83 o
   1  10  11        2.55        1.46      2.87 o
   2  10  11        2.51        1.50      3.31 o
   3  10  11       75.87       77.85      5.80 o
   4  10  11        4.33        2.54      3.62 o
   5  10  11        1.44        8.63      5.55 o
   6  10  11       28.39       25.50      8.27 o
  -5  11  11        1.75        4.82      6.83 o
  -4  11  11        3.42        9.79      6.36 o
  -3  11  11        5.20        3.76      4.03 o
  -2  11  11       35.33       49.88      5.50 o
  -1  11  11       10.22       15.17      3.92 o
   0  11  11       38.09       48.49      4.89 o
   1  11  11        4.35        2.39      3.50 o
   2  11  11        1.54        1.13      4.63 o
   3  11  11        5.06       -0.29      3.90 o
   4  11  11       30.19       42.99      5.59 o
  -2  12  11        9.21       11.98      4.80 o
  -1  12  11       20.11       28.43      5.22 o
   0  12  11       33.95       33.16      4.91 o
   1  12  11        0.23       -2.34      4.80 o
 -10   0  12       45.76       41.88      4.15 o
  -8   0  12       88.48       89.11      7.49 o
  -6   0  12        0.82        0.37      1.71 o
  -4   0  12      913.79      904.51     12.88 o
  -2   0  12     1231.95     1306.26     24.32 o
   0   0  12      629.05      598.40     10.93 o
   2   0  12     2953.93     2894.29     42.52 o
   4   0  12      245.18      228.82      5.14 o
   6   0  12       35.96       26.59      2.34 o
   8   0  12       96.84       88.31      5.42 o
  10   0  12        0.00       -2.50      4.14 o
 -11   1  12       18.56       17.49      3.70 o
 -10   1  12        5.33        8.11      2.96 o
  -9   1  12       22.23       17.25      4.09 o
  -8   1  12       11.92       16.16      1.95 o
  -7   1  12      252.73      248.76      4.57 o
  -6   1  12      146.09      152.09      3.35 o
  -5   1  12      123.06      132.57      2.52 o
  -4   1  12     1278.86     1277.57     12.30 o
  -3   1  12      107.31       99.32      2.10 o
  -2   1  12        0.57        1.24      0.78 o
  -1   1  12     5230.12     5201.59     57.18 o
   0   1  12      314.73      305.65      5.96 o
   1   1  12      562.86      573.36      6.85 o
   2   1  12       29.48       26.24      1.46 o
   3   1  12      106.15      120.01      2.88 o
   4   1  12      132.34      137.51      2.95 o
   5   1  12       70.50       68.02      2.15 o
   6   1  12        0.27       -1.33      1.33 o
   7   1  12       34.17       30.10      2.44 o
   8   1  12       25.95       25.58      2.40 o
   9   1  12        0.14       -1.98      1.98 o
  10   1  12        1.30       -3.14      3.32 o
 -11   2  12        1.35        3.15      3.25 o
 -10   2  12       29.41       41.86      4.58 o
  -9   2  12        7.18        5.82      3.30 o
  -8   2  12       88.45       84.43      3.31 o
  -7   2  12       44.00       40.16      2.40 o
  -6   2  12      222.60      213.83      4.73 o
  -5   2  12       84.23       73.78      2.18 o
  -4   2  12      135.35      128.97      2.81 o
  -3   2  12      216.15      214.55      3.97 o
  -2   2  12     1008.32     1101.61     12.81 o
  -1   2  12     1225.98     1152.34     13.63 o
   0   2  12      516.02      574.03      8.06 o
   1   2  12      520.27      502.23      6.83 o
   2   2  12      263.29      258.26      4.49 o
   3   2  12       18.17       20.03      1.61 o
   4   2  12      150.77      160.61      3.59 o
   5   2  12       13.19        9.49      1.75 o
   6   2  12        4.79        3.00      1.87 o
   7   2  12       10.68       11.07      2.15 o
   8   2  12        0.44        0.63      1.91 o
   9   2  12        7.17        7.34      2.22 o
  10   2  12        0.06       -2.75      2.75 o
 -11   3  12        2.59        5.18      3.74 o
 -10   3  12        1.27        3.16      3.09 o
  -9   3  12        4.65        1.87      2.29 o
  -8   3  12       74.48       69.00      3.20 o
  -7   3  12      220.94      220.55      5.24 o
  -6   3  12      406.55      417.25      7.41 o
  -5   3  12       15.80       17.56      2.56 o
  -4   3  12      234.14      234.37      4.13 o
  -3   3  12      536.27      613.22      8.31 o
  -2   3  12      698.04      694.13      9.12 o
  -1   3  12     1888.20     2079.61     22.55 o
   0   3  12      456.95      495.65      8.22 o
   1   3  12       20.72       33.77      1.76 o
   2   3  12       67.73       78.84      2.62 o
   3   3  12       25.92       28.99      1.83 o
   4   3  12       26.49       29.73      1.94 o
   5   3  12      574.49      578.05     10.69 o
   6   3  12      179.95      175.27      5.03 o
   7   3  12        0.50        2.47      2.09 o
   8   3  12       40.76       46.91      3.69 o
   9   3  12       30.93       36.24      3.83 o
  10   3  12       20.76       18.99      3.94 o
 -10   4  12       24.70       36.12      4.50 o
  -9   4  12        3.84        5.17      2.69 o
  -8   4  12        0.00        0.42      1.93 o
  -7   4  12        2.96        3.36      2.13 o
  -6   4  12      412.55      409.89      7.78 o
  -5   4  12       85.48       92.39      4.74 o
  -4   4  12      403.93      394.38      6.45 o
  -3   4  12      750.52      774.53     10.30 o
  -2   4  12     1275.45     1278.26     16.39 o
  -1   4  12      110.82      122.33      3.41 o
   0   4  12       36.92       37.95      3.05 o
   1   4  12      115.27      102.50      2.77 o
   2   4  12     1880.21     1907.13     21.38 o
   3   4  12       68.88       70.57      2.73 o
   4   4  12       68.10       73.55      2.91 o
   5   4  12      120.62      138.50      5.28 o
   6   4  12       92.81       94.36      4.44 o
   7   4  12      113.42      107.76      4.45 o
   8   4  12       11.29       15.89      2.88 o
   9   4  12       35.96       51.45      4.35 o
  10   4  12       15.35       14.60      5.52 o
 -10   5  12       13.14       15.49      3.59 o
  -9   5  12       10.69        8.82      3.15 o
  -8   5  12        6.91        2.28      3.05 o
  -7   5  12       59.63       57.54      3.46 o
  -6   5  12        0.00        2.68      2.15 o
  -5   5  12      283.67      285.83      5.92 o
  -4   5  12       14.10       13.05      2.03 o
  -3   5  12        0.49        2.01      1.82 o
  -2   5  12        9.32        8.12      1.75 o
  -1   5  12      116.45      128.09      3.80 o
   0   5  12        8.42        3.51      1.61 o
   1   5  12       49.98       48.79      2.53 o
   2   5  12        5.17        1.37      1.31 o
   3   5  12       27.63       27.47      2.22 o
   4   5  12       50.38       61.39      3.29 o
   5   5  12        3.12        6.14      2.33 o
   6   5  12        2.43       -2.19      2.26 o
   7   5  12       14.26       10.29      2.80 o
   8   5  12       29.62       29.27      3.50 o
   9   5  12       15.65       24.33      3.98 o
 -10   6  12        1.09       -2.86      3.51 o
  -9   6  12        8.20        7.50      4.24 o
  -8   6  12        0.30       -2.68      2.68 o
  -7   6  12       15.78       15.87      3.29 o
  -6   6  12       24.07       17.98      2.73 o
  -5   6  12      211.76      224.13      6.04 o
  -4   6  12      316.50      294.81      8.44 o
  -3   6  12       48.07       55.84      4.05 o
  -2   6  12      468.21      440.79      8.60 o
  -1   6  12        9.89       10.58      2.26 o
   0   6  12      656.85      623.97     10.60 o
   1   6  12      389.00      383.37     11.88 o
   2   6  12      162.92      144.41      4.47 o
   3   6  12        8.18        3.95      1.82 o
   4   6  12       44.39       47.75      3.84 o
   5   6  12       15.62       19.21      2.94 o
   6   6  12        3.14        4.91      2.61 o
   7   6  12        3.45        2.21      2.82 o
   8   6  12        7.60        6.27      3.06 o
   9   6  12        0.23       -3.38      3.38 o
  -9   7  12       25.13       26.33      5.45 o
  -8   7  12        4.50        5.07      4.16 o
  -7   7  12        1.60        0.44      3.71 o
  -6   7  12       25.05       26.53      5.45 o
  -5   7  12        0.72        4.80      4.30 o
  -4   7  12       89.32       75.13      4.72 o
  -3   7  12        4.49        5.84      2.61 o
  -2   7  12      158.18      167.19      7.62 o
  -1   7  12      153.85      181.19     10.40 o
   0   7  12        3.52        1.54      2.76 o
   1   7  12       49.64       51.01      4.12 o
   2   7  12       37.70       47.36      7.05 o
   3   7  12      122.02      117.69      4.53 o
   4   7  12      474.37      480.32     11.15 o
   5   7  12        0.31       -1.90      2.88 o
   6   7  12        0.30       -0.09      3.03 o
   7   7  12       16.86       27.91      4.25 o
   8   7  12        0.94        3.04      3.56 o
  -8   8  12        6.30        2.93      4.40 o
  -7   8  12        0.58       -0.49      4.09 o
  -6   8  12        2.99       -0.71      3.59 o
  -5   8  12       32.84       40.43      6.63 o
  -4   8  12        2.95        5.42      4.89 o
  -3   8  12       86.29      102.85      5.73 o
  -2   8  12      226.11      230.28      9.56 o
  -1   8  12      136.59      155.41      6.49 o
   0   8  12       76.80       79.87      4.99 o
   1   8  12      328.30      328.86      8.99 o
   2   8  12       64.79       73.78      4.75 o
   3   8  12      187.93      179.11      6.12 o
   4   8  12      136.58      140.08      6.54 o
   5   8  12        0.00        0.83      3.24 o
   6   8  12       18.77       23.44      4.27 o
   7   8  12        0.75        0.91      3.70 o
  -7   9  12        1.29        7.82      4.80 o
  -6   9  12        1.97        2.79      4.01 o
  -5   9  12       18.15       11.69      5.53 o
  -4   9  12        4.21        7.86      4.28 o
  -3   9  12        7.50        3.68      3.84 o
  -2   9  12       26.75       31.48      4.33 o
  -1   9  12        2.92        1.77      3.10 o
   0   9  12       45.70       49.41      5.19 o
   1   9  12       14.93       10.85      3.43 o
   2   9  12       14.02       14.02      3.12 o
   3   9  12        5.89        9.15      3.68 o
   4   9  12        0.44        7.54      3.58 o
   5   9  12       12.68       17.76      4.29 o
   6   9  12        1.09        1.03      4.24 o
   7   9  12        0.09       -0.27      5.84 o
  -6  10  12       56.58       62.58     12.53 o
  -5  10  12        1.64        4.78      5.87 o
  -4  10  12       87.20       93.67      8.33 o
  -3  10  12        0.19        8.23      4.74 o
  -2  10  12        0.80        0.54      2.99 o
  -1  10  12        2.43        2.19      2.98 o
   0  10  12        4.80        5.67      3.17 o
   1  10  12       33.80       35.42      4.08 o
   2  10  12        9.23        5.45      5.46 o
   3  10  12        0.21        6.64      3.65 o
   4  10  12       46.29       53.70      5.39 o
   5  10  12        6.62       15.23      4.57 o
  -5  11  12       21.15       16.24      7.41 o
  -4  11  12        0.01       -3.45      6.21 o
  -3  11  12        3.17        5.12      4.00 o
  -2  11  12        1.30       -3.73      3.73 o
  -1  11  12       12.06        6.94      3.95 o
   0  11  12        9.16       19.11      3.98 o
   1  11  12       28.27       32.76      4.62 o
   2  11  12       36.03       43.78      6.60 o
   3  11  12        7.74        8.86      4.20 o
   4  11  12       25.94       35.21      5.69 o
  -2  12  12       10.99       -7.77      9.06 o
  -1  12  12        0.13        0.89      4.37 o
   0  12  12        0.98        0.22      3.89 o
   1  12  12        0.32       -2.26      6.01 o
 -11   0  13       14.23       18.40      9.27 o
  -9   0  13       21.25       10.84      3.39 o
  -7   0  13      316.81      306.09     13.07 o
  -5   0  13      977.72      964.44     16.27 o
  -3   0  13     1193.34     1195.99     16.44 o
  -1   0  13     3311.37     3396.22     49.48 o
   1   0  13        4.98        6.99      4.30 o
   3   0  13     2372.36     2310.62     34.87 o
   5   0  13      117.17      117.27      4.37 o
   7   0  13       29.64       27.47      4.89 o
   9   0  13        0.08       -2.17      3.20 o
 -11   1  13        7.19       12.45      3.58 o
 -10   1  13       15.41       12.11      3.25 o
  -9   1  13       67.88       63.12      3.50 o
  -8   1  13       95.49       91.57      3.01 o
  -7   1  13      100.43      105.14      3.04 o
  -6   1  13       97.05       90.75      3.07 o
  -5   1  13        0.09       -0.22      0.93 o
  -4   1  13      183.63      207.81      3.26 o
  -3   1  13      860.21      825.04      8.51 o
  -2   1  13        3.31        4.21      1.24 o
  -1   1  13     3007.14     3214.91     36.43 o
   0   1  13     2962.40     3092.55     46.81 o
   1   1  13      193.67      227.87      4.14 o
   2   1  13      168.35      164.44      3.19 o
   3   1  13      672.80      746.04      8.78 o
   4   1  13        3.88        6.94      1.21 o
   5   1  13       13.53        8.98      1.50 o
   6   1  13       12.42        8.88      1.95 o
   7   1  13        2.05        2.14      1.83 o
   8   1  13       48.68       50.25      3.03 o
   9   1  13        1.76       -2.12      2.12 o
  10   1  13        0.28       -3.04      3.48 o
 -11   2  13        0.04       -3.28      3.34 o
 -10   2  13       16.06       24.78     13.19 o
  -9   2  13        0.60        0.46      2.35 o
  -8   2  13        2.31       -1.21      1.80 o
  -7   2  13        3.05        0.86      1.63 o
  -6   2  13        2.69        5.06      1.65 o
  -5   2  13      425.59      415.23      6.30 o
  -4   2  13      107.80      117.80      2.82 o
  -3   2  13      134.83      136.84      3.24 o
  -2   2  13      345.21      394.84      6.03 o
  -1   2  13        9.44        5.95      1.42 o
   0   2  13      424.28      514.71      6.85 o
   1   2  13      650.43      632.39      8.23 o
   2   2  13     1386.76     1488.00     16.77 o
   3   2  13      226.89      226.87      4.96 o
   4   2  13       30.25       25.55      1.82 o
   5   2  13       24.61       29.99      2.28 o
   6   2  13       61.16       58.70      3.56 o
   7   2  13        9.99       13.00      2.32 o
   8   2  13        2.12       -0.07      1.96 o
   9   2  13       37.26       40.49      3.19 o
  10   2  13        7.19        7.32      3.35 o
 -11   3  13       12.97       17.00      4.59 o
 -10   3  13       56.16       54.30      5.28 o
  -9   3  13        0.03       -1.12      2.27 o
  -8   3  13        2.25        3.07      2.04 o
  -7   3  13       17.59       15.41      2.21 o
  -6   3  13       42.42       47.63      2.80 o
  -5   3  13      168.02      180.21      4.02 o
  -4   3  13      446.72      411.36      5.94 o
  -3   3  13      386.28      409.52      6.41 o
  -2   3  13        6.11        0.21      1.19 o
  -1   3  13      388.33      442.68      6.76 o
   0   3  13       12.71       15.72      1.96 o
   1   3  13        4.28        4.85      1.24 o
   2   3  13       72.26       98.31      2.96 o
   3   3  13       15.82       20.37      1.75 o
   4   3  13        1.11        2.06      1.38 o
   5   3  13       55.97       61.91      3.21 o
   6   3  13      403.16      419.75      8.04 o
   7   3  13      188.26      187.94      5.42 o
   8   3  13        8.03       12.45      2.73 o
   9   3  13        1.01       -0.42      2.81 o
  10   3  13        0.62        3.42      3.29 o
 -10   4  13        4.73        5.45      3.55 o
  -9   4  13       10.12       13.33      2.96 o
  -8   4  13        6.68        5.60      2.21 o
  -7   4  13       82.67       76.73      3.82 o
  -6   4  13       10.12       14.83      2.33 o
  -5   4  13       94.71      105.17      3.49 o
  -4   4  13       58.69       52.43      2.55 o
  -3   4  13      205.06      218.60      5.45 o
  -2   4  13      138.59      132.37      3.68 o
  -1   4  13       85.24      102.03      3.26 o
   0   4  13        0.00        2.47      1.29 o
   1   4  13       11.73       11.55      1.43 o
   2   4  13      119.98      138.51      4.37 o
   3   4  13      332.31      319.89      5.82 o
   4   4  13        0.12        4.88      1.64 o
   5   4  13      209.08      213.09      7.90 o
   6   4  13        0.25       -0.80      2.79 o
   7   4  13        1.86        1.40      2.32 o
   8   4  13        0.27       -0.43      2.42 o
   9   4  13       30.84       35.42      4.01 o
 -10   5  13        4.44       -0.01      3.24 o
  -9   5  13        0.81       -2.60      2.98 o
  -8   5  13        0.52       -1.56      2.18 o
  -7   5  13       36.28       35.94      3.97 o
  -6   5  13      112.71      116.14      4.44 o
  -5   5  13       59.44       59.96      3.05 o
  -4   5  13      102.86      102.30      3.59 o
  -3   5  13       11.99       10.03      1.90 o
  -2   5  13        0.51       -0.41      1.51 o
  -1   5  13        1.88        2.00      1.47 o
   0   5  13       34.49       26.34      2.14 o
   1   5  13        0.03       -0.19      1.41 o
   2   5  13      118.21      105.84      3.15 o
   3   5  13       38.86       39.47      2.54 o
   4   5  13      100.00      100.68      4.05 o
   5   5  13       69.33       65.73      4.19 o
   6   5  13        0.51        1.81      2.39 o
   7   5  13        0.43        1.65      2.43 o
   8   5  13        0.08       -2.45      2.70 o
   9   5  13       22.07       25.79      4.05 o
 -10   6  13        4.14       -1.00      4.40 o
  -9   6  13        5.01        7.26      4.21 o
  -8   6  13        0.29       -1.38      2.72 o
  -7   6  13       11.09        8.84      2.76 o
  -6   6  13        6.41        3.35      2.30 o
  -5   6  13        9.79       11.59      3.32 o
  -4   6  13      364.73      347.82      7.53 o
  -3   6  13      201.34      208.13      7.71 o
  -2   6  13      172.20      168.26      6.03 o
  -1   6  13      417.62      395.20      8.07 o
   0   6  13       52.84       50.38      3.32 o
   1   6  13      265.53      238.91      6.05 o
   2   6  13        0.64       -0.72      1.61 o
   3   6  13      142.63      134.77      4.91 o
   4   6  13       17.19       23.45      3.31 o
   5   6  13       17.09       17.88      2.97 o
   6   6  13       26.66       20.60      3.16 o
   7   6  13        5.03        2.03      2.83 o
   8   6  13        8.45       10.71      3.80 o
   9   6  13        2.32        9.34      4.56 o
  -9   7  13        1.30       -0.10      4.23 o
  -8   7  13        3.09       -0.10      3.97 o
  -7   7  13       20.11       19.46      7.92 o
  -6   7  13        2.41        4.69      3.38 o
  -5   7  13        3.20        3.66      4.71 o
  -4   7  13       78.92       71.92      4.74 o
  -3   7  13       35.42       40.72      3.48 o
  -2   7  13      226.22      241.05     11.45 o
  -1   7  13      722.10      699.78     12.16 o
   0   7  13       65.47       74.40      4.21 o
   1   7  13      135.06      125.55      5.45 o
   2   7  13       30.81       30.69      2.91 o
   3   7  13        0.11        3.02      2.24 o
   4   7  13        4.11       17.31      3.51 o
   5   7  13        2.77        2.63      3.07 o
   6   7  13        0.09       -0.51      3.00 o
   7   7  13        8.47        8.23      3.70 o
   8   7  13       10.80       15.18      4.35 o
  -8   8  13       13.53       13.39      5.05 o
  -7   8  13        4.17        4.19      4.16 o
  -6   8  13       34.59       24.99      4.94 o
  -5   8  13       51.35       57.87      9.45 o
  -4   8  13      329.27      321.75     13.82 o
  -3   8  13       45.83       35.09      4.12 o
  -2   8  13      131.53      128.38      6.03 o
  -1   8  13      102.25      109.52      7.62 o
   0   8  13       68.53       59.36      4.93 o
   1   8  13      294.66      291.92      8.58 o
   2   8  13       10.17       15.39      3.24 o
   3   8  13        3.58        8.00      2.69 o
   4   8  13        7.07        9.62      3.69 o
   5   8  13       31.37       33.26      4.23 o
   6   8  13        1.75        2.16      3.47 o
   7   8  13       30.59       45.95      7.61 o
  -7   9  13        4.88        8.13      5.77 o
  -6   9  13        4.81        4.87      4.11 o
  -5   9  13        9.46       13.03      5.57 o
  -4   9  13        1.48        0.27      6.21 o
  -3   9  13        2.20        7.45      4.07 o
  -2   9  13       40.31       39.62      4.51 o
  -1   9  13        0.94       -1.51      3.55 o
   0   9  13        0.09       -1.65      2.96 o
   1   9  13        4.05       12.59      3.40 o
   2   9  13       50.73       55.84      4.26 o
   3   9  13       48.18       53.76      5.00 o
   4   9  13       19.94       22.33      4.18 o
   5   9  13       62.53       63.67      5.64 o
   6   9  13        3.78        5.37      3.97 o
  -6  10  13        0.43        2.36      4.79 o
  -5  10  13       24.06       20.38      6.81 o
  -4  10  13       25.96       13.58      6.33 o
  -3  10  13       17.79       13.32      4.90 o
  -2  10  13        0.40        1.01      4.60 o
  -1  10  13        3.14       -2.36      3.42 o
   0  10  13       33.61       28.62      3.96 o
   1  10  13       45.48       54.98      4.62 o
   2  10  13       22.40       40.99      5.92 o
   3  10  13       68.64       74.93      7.60 o
   4  10  13       11.24       13.68      4.14 o
   5  10  13        6.71        5.19      4.27 o
  -4  11  13       19.92       26.54      7.74 o
  -3  11  13        1.54        4.96      4.05 o
  -2  11  13       20.92       10.73      4.43 o
  -1  11  13        0.84       -1.12      3.51 o
   0  11  13        0.04        0.61      3.46 o
   1  11  13       10.80        6.50      3.75 o
   2  11  13       18.99       28.68      6.02 o
   3  11  13        0.00        2.61      4.06 o
   0  12  13        0.00       -3.72      6.12 o
 -10   0  14        3.97        3.40      3.04 o
  -8   0  14       18.84       13.26      2.51 o
  -6   0  14       50.76       54.78      4.18 o
  -4   0  14       12.27       16.79      1.86 o
  -2   0  14        1.79        6.01      1.34 o
   0   0  14     2910.93     2863.30     43.98 o
   2   0  14      958.06     1046.09     23.03 o
   4   0  14      524.25      532.32     10.60 o
   6   0  14      185.13      188.98      7.53 o
   8   0  14      142.35      134.02      6.88 o
  10   0  14        2.71        3.28      5.06 o
 -11   1  14        4.52        2.66      3.33 o
 -10   1  14        0.55       -2.91      2.91 o
  -9   1  14        8.20        7.76      2.43 o
  -8   1  14        8.34       12.03      1.74 o
  -7   1  14        3.84        3.79      1.47 o
  -6   1  14      230.06      238.64      6.68 o
  -5   1  14       78.39       70.81      2.64 o
  -4   1  14       23.50       24.13      1.33 o
  -3   1  14      139.95      137.19      2.57 o
  -2   1  14     1720.37     1766.54     17.70 o
  -1   1  14      493.70      514.27      7.95 o
   0   1  14      206.84      188.91      7.80 o
   1   1  14       18.78       18.13      1.93 o
   2   1  14      114.91      136.71      2.97 o
   3   1  14      606.36      611.92      7.66 o
   4   1  14       57.19       57.78      2.15 o
   5   1  14        9.87       11.76      1.64 o
   6   1  14      117.36      110.00      3.87 o
   7   1  14        5.56        6.09      1.99 o
   8   1  14       11.60       12.68      2.36 o
   9   1  14        2.54        0.38      2.36 o
  10   1  14        0.47        3.11      3.70 o
 -11   2  14        3.94       -2.09      3.49 o
 -10   2  14        1.41        2.20      4.42 o
  -9   2  14        3.43        3.87      2.64 o
  -8   2  14        0.24       -0.25      1.82 o
  -7   2  14        0.05       -1.68      1.84 o
  -6   2  14       62.76       61.87      2.87 o
  -5   2  14      195.81      196.46      4.65 o
  -4   2  14       88.38       82.79      3.03 o
  -3   2  14      104.82      124.81      3.20 o
  -2   2  14       74.83       74.54      4.02 o
  -1   2  14     1966.66     1994.34     23.91 o
   0   2  14      314.38      317.88      5.89 o
   1   2  14      554.16      566.39      7.11 o
   2   2  14       16.31       23.63      1.72 o
   3   2  14       40.01       46.80      2.18 o
   4   2  14       82.60       85.96      2.89 o
   5   2  14       12.78       12.77      2.38 o
   6   2  14       45.21       44.35      4.13 o
   7   2  14        9.58       11.05      2.07 o
   8   2  14       25.01       23.86      2.75 o
   9   2  14        1.54        5.06      2.40 o
  10   2  14       10.11       11.46      3.67 o
 -11   3  14        5.38        1.06      4.31 o
 -10   3  14        9.15       19.58      4.34 o
  -9   3  14        1.66        0.45      2.46 o
  -8   3  14       23.55       19.15      2.38 o
  -7   3  14        2.49        5.88      1.98 o
  -6   3  14       94.48       92.07      3.61 o
  -5   3  14       36.59       31.53      1.89 o
  -4   3  14       66.81       72.93      3.11 o
  -3   3  14     1177.72     1205.49     14.40 o
  -2   3  14      590.56      599.57      8.45 o
  -1   3  14      117.56      138.56      3.56 o
   0   3  14      258.45      264.87      5.00 o
   1   3  14     1977.53     2047.44     22.47 o
   2   3  14      250.06      261.92      4.91 o
   3   3  14       10.67        9.25      1.94 o
   4   3  14      355.68      363.90      6.25 o
   5   3  14       18.03       18.11      2.70 o
   6   3  14      106.60      101.35      4.69 o
   7   3  14       33.76       31.87      2.99 o
   8   3  14        7.26        7.68      2.93 o
   9   3  14       50.98       47.51      3.60 o
  10   3  14        0.42       -3.12      3.12 o
 -10   4  14       38.07       37.42      4.90 o
  -9   4  14        0.32       -0.56      2.26 o
  -8   4  14        1.09       -1.24      2.02 o
  -7   4  14       63.72       69.07      3.49 o
  -6   4  14      609.29      606.88     10.18 o
  -5   4  14       66.68       68.31      2.92 o
  -4   4  14      464.94      475.38      7.98 o
  -3   4  14       17.55       17.16      1.91 o
  -2   4  14        6.44        5.82      1.74 o
  -1   4  14       74.50       81.79      3.01 o
   0   4  14      227.40      250.19      5.60 o
   1   4  14        2.06        5.25      1.26 o
   2   4  14      717.46      756.88     10.31 o
   3   4  14        2.00        3.55      1.59 o
   4   4  14       61.32       60.41      2.84 o
   5   4  14        0.00       10.48      2.89 o
   6   4  14      127.71      131.29      4.85 o
   7   4  14       20.88       17.96      2.87 o
   8   4  14       29.13       25.20      3.62 o
   9   4  14        4.41        8.03      3.29 o
 -10   5  14        1.00       -3.13      3.13 o
  -9   5  14        0.02       -2.33      2.77 o
  -8   5  14        3.35        6.58      2.54 o
  -7   5  14       97.61       96.08      4.27 o
  -6   5  14       40.33       42.18      3.16 o
  -5   5  14       26.64       27.88      2.49 o
  -4   5  14      106.61      103.65      3.69 o
  -3   5  14       47.78       42.45      2.67 o
  -2   5  14        3.03        2.87      1.81 o
  -1   5  14       14.65       10.13      2.00 o
   0   5  14        9.19        8.43      1.90 o
   1   5  14       37.00       34.98      2.62 o
   2   5  14      116.46      118.59      4.40 o
   3   5  14      703.93      686.85     10.11 o
   4   5  14     1279.64     1316.46     18.17 o
   5   5  14       26.39       32.79      3.47 o
   6   5  14       33.16       28.18      3.22 o
   7   5  14        0.77       -0.03      2.48 o
   8   5  14        3.18        1.51      2.81 o
   9   5  14       13.08       15.67      3.82 o
  -9   6  14        4.05        0.97      4.01 o
  -8   6  14        2.25       -2.37      3.66 o
  -7   6  14        5.05       -0.99      2.70 o
  -6   6  14       24.63       30.49      3.63 o
  -5   6  14       91.07       79.71      5.41 o
  -4   6  14        3.97        6.51      2.38 o
  -3   6  14      169.10      178.33      5.60 o
  -2   6  14       79.66       76.07      5.85 o
  -1   6  14       62.66       65.87      3.64 o
   0   6  14       19.95       19.82      2.84 o
   1   6  14        9.33       11.53      2.31 o
   2   6  14       22.65       26.65      2.40 o
   3   6  14       73.23       75.03      5.38 o
   4   6  14       95.75      122.40      6.30 o
   5   6  14        1.36        0.18      2.73 o
   6   6  14        1.08        0.18      2.88 o
   7   6  14        0.01       -0.33      2.95 o
   8   6  14        7.49        6.65      3.53 o
  -9   7  14       17.09       27.17      5.62 o
  -8   7  14        4.11        4.03      4.30 o
  -7   7  14        2.53        3.32      3.80 o
  -6   7  14       11.50        8.19      3.19 o
  -5   7  14      138.00      120.01      6.76 o
  -4   7  14       74.91       72.18      5.15 o
  -3   7  14       85.34       80.06      4.35 o
  -2   7  14      307.53      316.64      7.77 o
  -1   7  14       86.31      103.49      4.75 o
   0   7  14      716.97      714.13     15.17 o
   1   7  14      153.77      154.09      5.42 o
   2   7  14      183.08      170.89      5.31 o
   3   7  14        1.73        1.93      2.46 o
   4   7  14      209.65      229.09      8.84 o
   5   7  14        7.51        9.24      3.55 o
   6   7  14        4.61        2.32      3.16 o
   7   7  14       36.23       44.06      4.81 o
   8   7  14        8.64        4.76      3.90 o
  -8   8  14        0.37        3.30      4.52 o
  -7   8  14       22.28       29.27      5.84 o
  -6   8  14        4.79        4.60      4.33 o
  -5   8  14        3.19        1.35      4.66 o
  -4   8  14       19.02       24.19      4.60 o
  -3   8  14        8.46        6.53      3.16 o
  -2   8  14      148.75      143.23      6.49 o
  -1   8  14       78.09       68.21      4.94 o
   0   8  14       53.49       51.78      4.62 o
   1   8  14        0.46        1.96      2.91 o
   2   8  14       30.04       29.86      3.20 o
   3   8  14        0.00       -1.24      4.55 o
   4   8  14        0.28        5.50      3.83 o
   5   8  14        0.09        0.07      3.35 o
   6   8  14       14.38       14.38      4.00 o
   7   8  14        3.94        4.64      3.91 o
  -7   9  14        3.44        5.76      4.78 o
  -6   9  14       21.43       25.79      5.37 o
  -5   9  14       15.17       13.27      7.49 o
  -4   9  14        2.43       -0.95      7.88 o
  -3   9  14      105.59      104.93      7.27 o
  -2   9  14        2.27        2.63      3.14 o
  -1   9  14        6.78       -0.83      4.63 o
   0   9  14        0.02       -0.68      3.10 o
   1   9  14       15.07       11.17      3.55 o
   2   9  14       24.32       31.46      4.15 o
   3   9  14       39.98       50.93      4.90 o
   4   9  14      171.19      191.58      7.99 o
   5   9  14        0.31        3.34      3.71 o
   6   9  14       19.63       16.13      4.83 o
  -6  10  14        1.34        2.00      4.64 o
  -5  10  14        3.02        6.96      7.88 o
  -4  10  14        1.66       -1.21      6.35 o
  -3  10  14        5.71        6.24      4.56 o
  -2  10  14        0.52       -3.23      3.39 o
  -1  10  14        0.15       -2.98      3.34 o
   0  10  14       33.16       45.00      5.12 o
   1  10  14       31.77       37.43      4.34 o
   2  10  14        0.10       -0.39      4.40 o
   3  10  14        1.66        7.83      4.78 o
   4  10  14        0.53       -0.77      3.82 o
   5  10  14       14.35       29.00      5.48 o
  -4  11  14        5.28       -1.49      6.88 o
  -3  11  14        4.14        4.06      6.07 o
  -2  11  14        0.16        1.71      4.27 o
  -1  11  14        1.86        6.71      3.80 o
   0  11  14        0.03       -0.65      3.53 o
   1  11  14        0.92        7.90      3.70 o
   2  11  14        5.93        2.92      5.24 o
   3  11  14        0.26       -2.09      4.99 o
 -11   0  15        1.84       -3.28      7.56 o
  -9   0  15       51.33       46.05      7.02 o
  -7   0  15        0.23       -1.80      1.83 o
  -5   0  15      278.63      296.31      6.04 o
  -3   0  15      111.57      106.52      3.27 o
  -1   0  15     6733.79     6531.38     92.77 o
   1   0  15      127.83      120.74      6.57 o
   3   0  15     1205.32     1203.97     20.20 o
   5   0  15      295.01      272.25      9.05 o
   7   0  15       11.83        2.94      3.15 o
   9   0  15       12.24        4.89      3.58 o
 -11   1  15        0.86        5.11      3.58 o
 -10   1  15        0.00        1.20      2.98 o
  -9   1  15        8.39        5.29      2.11 o
  -8   1  15       61.20       63.42      2.71 o
  -7   1  15        6.44        5.95      1.57 o
  -6   1  15       44.25       45.28      2.19 o
  -5   1  15       89.79       80.69      2.24 o
  -4   1  15        3.05        3.32      1.01 o
  -3   1  15       11.79        9.72      1.03 o
  -2   1  15      216.05      219.19      5.12 o
  -1   1  15      230.91      230.31      4.94 o
   0   1  15      601.86      643.50     18.87 o
   1   1  15       90.69       95.65      3.41 o
   2   1  15        4.79        0.73      1.18 o
   3   1  15       32.51       38.14      1.88 o
   4   1  15        5.52        5.84      1.32 o
   5   1  15       51.09       55.63      2.85 o
   6   1  15       31.18       34.01      2.64 o
   7   1  15       35.56       33.42      3.28 o
   8   1  15       71.77       65.99      3.59 o
   9   1  15        0.00       -2.38      2.38 o
  10   1  15        0.23        5.53      3.80 o
 -11   2  15        0.49       -3.46      3.83 o
 -10   2  15        7.65       -0.93      3.29 o
  -9   2  15        6.46       11.40      2.46 o
  -8   2  15        7.25        4.34      2.19 o
  -7   2  15        6.70        9.80      2.20 o
  -6   2  15       54.63       58.79      3.13 o
  -5   2  15      123.77      127.09      3.15 o
  -4   2  15      101.39       91.71      2.80 o
  -3   2  15       98.75       99.95      3.28 o
  -2   2  15       46.74       52.33      2.45 o
  -1   2  15      174.47      185.39      4.44 o
   0   2  15      518.93      538.38      8.55 o
   1   2  15      177.25      204.25      3.68 o
   2   2  15        1.31        0.78      1.08 o
   3   2  15        0.18       -1.11      1.27 o
   4   2  15        0.02       -0.94      1.32 o
   5   2  15       26.35       24.20      3.62 o
   6   2  15        0.66       -1.78      1.78 o
   7   2  15       42.37       37.69      2.67 o
   8   2  15       20.34       21.51      2.71 o
   9   2  15       49.27       50.50      3.57 o
  10   2  15        9.05       -1.72      3.58 o
 -11   3  15        0.12       -0.61      3.91 o
 -10   3  15       11.58       17.70      4.37 o
  -9   3  15       18.57       17.58      2.90 o
  -8   3  15        0.12        1.10      2.04 o
  -7   3  15       82.50       98.70      4.04 o
  -6   3  15      415.31      401.72      8.97 o
  -5   3  15       82.08       80.40      2.92 o
  -4   3  15      412.60      395.63      6.47 o
  -3   3  15       84.26       88.75      3.06 o
  -2   3  15      389.77      417.90      6.74 o
  -1   3  15       98.21      114.26      3.33 o
   0   3  15       28.39       36.68      2.99 o
   1   3  15       69.76       85.23      3.56 o
   2   3  15      135.62      126.24      4.13 o
   3   3  15      588.95      568.43      8.36 o
   4   3  15        0.01        2.89      1.57 o
   5   3  15       17.48       21.73      3.18 o
   6   3  15      264.54      278.14      7.49 o
   7   3  15        5.08        7.89      3.73 o
   8   3  15        0.01       -1.44      2.59 o
   9   3  15       12.12       13.25      2.89 o
 -10   4  15        0.33        2.86      3.16 o
  -9   4  15        3.10        1.60      2.37 o
  -8   4  15        6.74        6.70      2.33 o
  -7   4  15       70.84       75.20      3.71 o
  -6   4  15      111.64      121.27      4.51 o
  -5   4  15        0.94        0.15      1.62 o
  -4   4  15       71.73       63.78      3.01 o
  -3   4  15       76.19       70.20      2.89 o
  -2   4  15       22.63       28.76      2.23 o
  -1   4  15        6.92        3.06      1.99 o
   0   4  15        9.04        8.49      1.25 o
   1   4  15      634.21      695.93      9.65 o
   2   4  15       94.36      100.83      3.65 o
   3   4  15      262.95      257.93      5.34 o
   4   4  15      285.12      304.06      6.00 o
   5   4  15      674.97      679.33     19.18 o
   6   4  15      138.92      136.30      5.59 o
   7   4  15      109.18      101.82      4.58 o
   8   4  15       38.61       49.43      4.35 o
   9   4  15        1.77        0.92      3.31 o
 -10   5  15        0.73        2.77      3.39 o
  -9   5  15        1.77       -0.62      2.62 o
  -8   5  15        7.25        4.33      2.36 o
  -7   5  15       95.97      110.14      4.61 o
  -6   5  15       14.49        7.37      2.41 o
  -5   5  15        0.09       -0.97      1.75 o
  -4   5  15      460.94      433.36     12.14 o
  -3   5  15      112.78      121.43      4.00 o
  -2   5  15      215.82      196.63      5.43 o
  -1   5  15       20.12       15.36      2.29 o
   0   5  15        6.67        7.66      1.92 o
   1   5  15       66.29       69.59      2.66 o
   2   5  15       50.96       46.04      2.79 o
   3   5  15      281.47      299.13      6.13 o
   4   5  15       32.79       33.93      2.82 o
   5   5  15       11.03        6.78      2.79 o
   6   5  15       41.49       45.06      3.64 o
   7   5  15        3.61        6.40      2.96 o
   8   5  15        3.21        5.74      2.90 o
   9   5  15        0.34       -2.95      3.39 o
  -9   6  15        1.67        1.43      4.15 o
  -8   6  15        0.00       -2.02      5.25 o
  -7   6  15        2.03        3.44      2.96 o
  -6   6  15       21.61       27.02      3.58 o
  -5   6  15        1.31        2.22      3.03 o
  -4   6  15        2.60       -0.16      2.17 o
  -3   6  15       79.95       78.98      5.81 o
  -2   6  15        7.36        3.92      2.32 o
  -1   6  15      139.04      123.02      5.49 o
   0   6  15       32.12       36.20      3.07 o
   1   6  15      395.33      377.50      8.14 o
   2   6  15      109.24      111.32      3.86 o
   3   6  15      349.44      353.68      7.71 o
   4   6  15      144.91      155.61      7.15 o
   5   6  15       10.72        9.20      3.85 o
   6   6  15        7.04        0.81      2.94 o
   7   6  15        6.02        8.49      3.50 o
   8   6  15        0.23        1.84      3.69 o
  -9   7  15       22.34       25.62      5.63 o
  -8   7  15        0.82        0.92      6.61 o
  -7   7  15        6.80        3.89      4.53 o
  -6   7  15        2.60       -1.41      2.95 o
  -5   7  15        9.54       11.19      3.85 o
  -4   7  15        0.23        1.32      2.84 o
  -3   7  15       24.13       13.47      2.95 o
  -2   7  15       39.12       37.86      3.62 o
  -1   7  15      386.33      379.29      8.58 o
   0   7  15      162.30      183.72      6.00 o
   1   7  15      101.00       95.17      4.51 o
   2   7  15       93.05       94.12      4.20 o
   3   7  15       46.27       42.72      5.05 o
   4   7  15        0.48        5.33      3.48 o
   5   7  15        0.71        2.87      3.07 o
   6   7  15        0.30        0.69      3.16 o
   7   7  15       24.76       23.14      4.41 o
   8   7  15        1.01        3.19      3.90 o
  -8   8  15        0.08       -2.27      4.25 o
  -7   8  15       16.83       21.27      5.10 o
  -6   8  15        0.17       -2.63      3.72 o
  -5   8  15       35.73       24.07      6.06 o
  -4   8  15       61.06       69.92     10.16 o
  -3   8  15      107.20      114.71      5.33 o
  -2   8  15        6.26        8.46      2.92 o
  -1   8  15       50.35       50.23      4.63 o
   0   8  15        1.55        0.45      2.99 o
   1   8  15       19.90       18.63      5.15 o
   2   8  15       80.66       84.46      4.56 o
   3   8  15       94.00       92.93      6.66 o
   4   8  15       59.82       62.10      5.10 o
   5   8  15        3.80        3.82      3.37 o
   6   8  15        0.00        0.04      3.53 o
   7   8  15       12.76       15.88      4.82 o
  -7   9  15       16.31       11.50      5.12 o
  -6   9  15        8.02       10.63      4.72 o
  -5   9  15       20.73        3.51      5.29 o
  -4   9  15       28.89       22.25     11.55 o
  -3   9  15        8.14       10.33      4.42 o
  -2   9  15        4.09        6.75      3.37 o
  -1   9  15        0.22       -3.07      3.07 o
   0   9  15        0.21       -1.94      3.06 o
   1   9  15       26.63       26.94      4.02 o
   2   9  15        2.71        4.84      2.82 o
   3   9  15       34.82       22.86      4.23 o
   4   9  15        0.62       11.38      3.98 o
   5   9  15        9.43       11.52      4.85 o
   6   9  15        0.17        1.20      3.93 o
  -6  10  15        0.14        0.08      4.60 o
  -5  10  15        0.05        8.80      6.78 o
  -4  10  15       12.37        8.54      6.15 o
  -3  10  15        0.00       -2.20      4.47 o
  -2  10  15        2.98        2.30      3.72 o
  -1  10  15        5.53        8.39      3.96 o
   0  10  15        1.31        5.09      3.56 o
   1  10  15        0.38       -1.62      4.00 o
   2  10  15        1.93       -4.19      4.19 o
   3  10  15       11.00        9.47      5.66 o
   4  10  15        4.80       10.37      4.18 o
   5  10  15        1.91       -3.22      3.95 o
  -4  11  15        2.26        3.14      8.38 o
  -3  11  15        0.01       -4.65      6.58 o
  -2  11  15        2.81       -1.60      4.06 o
  -1  11  15        6.83        3.96      3.69 o
   0  11  15       12.78       12.46      3.83 o
   1  11  15        0.49        5.39      3.64 o
   2  11  15       13.18        6.33      5.21 o
   3  11  15        5.20        5.45      5.59 o
 -10   0  16        0.17       -2.05      3.13 o
  -8   0  16       51.52       36.75      3.36 o
  -6   0  16       18.92        7.99      2.29 o
  -4   0  16      964.92      922.51     18.50 o
  -2   0  16        0.06        5.53      1.46 o
   0   0  16     6120.57     5870.70    126.56 o
   2   0  16       78.43       80.80      3.90 o
   4   0  16      362.52      351.68      8.45 o
   6   0  16       23.10       21.91      3.94 o
   8   0  16       19.83       19.87      4.21 o
  10   0  16       38.53       54.92      8.13 o
 -11   1  16        2.43       11.12      3.97 o
 -10   1  16       39.16       43.63      6.26 o
  -9   1  16        1.40        3.60      2.14 o
  -8   1  16       65.84       65.45      2.87 o
  -7   1  16        9.76        8.85      1.69 o
  -6   1  16        2.42        4.50      1.51 o
  -5   1  16        0.23        0.52      1.07 o
  -4   1  16        3.34        4.54      1.08 o
  -3   1  16        1.57        1.42      0.93 o
  -2   1  16      476.01      482.56      8.23 o
  -1   1  16       31.68       31.70      2.24 o
   0   1  16       23.55       21.07      2.87 o
   1   1  16       16.35       11.91      1.52 o
   2   1  16      459.41      516.04      7.60 o
   3   1  16       54.61       54.26      2.37 o
   4   1  16       19.21       24.75      1.74 o
   5   1  16       48.83       50.24      2.85 o
   6   1  16      105.74       82.06      3.62 o
   7   1  16        0.60       -0.65      1.98 o
   8   1  16        0.00       -1.16      2.33 o
   9   1  16        0.15       -2.62      2.62 o
  10   1  16        6.80        5.47      4.29 o
 -11   2  16        1.63        0.24      3.98 o
 -10   2  16        0.65        1.88      4.10 o
  -9   2  16       15.97       15.24      2.74 o
  -8   2  16       13.33       12.10      2.78 o
  -7   2  16        6.87        9.50      2.25 o
  -6   2  16       12.71       15.75      2.33 o
  -5   2  16      240.49      243.91      4.70 o
  -4   2  16      235.55      202.64      4.21 o
  -3   2  16      128.24      146.34      4.00 o
  -2   2  16      451.94      412.26      7.15 o
  -1   2  16       21.63       26.35      2.14 o
   0   2  16       22.96       24.90      2.10 o
   1   2  16        6.33        8.27      1.24 o
   2   2  16       26.79       23.48      1.69 o
   3   2  16       85.81       81.00      2.68 o
   4   2  16        5.82        2.91      1.41 o
   5   2  16        7.58        5.28      2.01 o
   6   2  16       61.67       58.75      5.86 o
   7   2  16       48.57       51.47      3.34 o
   8   2  16        6.70        4.55      2.57 o
   9   2  16        6.82        7.81      2.69 o
 -10   3  16        0.09        5.81      3.96 o
  -9   3  16        0.45        1.60      2.39 o
  -8   3  16       11.04        5.36      2.30 o
  -7   3  16      234.96      258.24      6.55 o
  -6   3  16       99.24      109.07      4.31 o
  -5   3  16       24.19       23.87      2.17 o
  -4   3  16       37.29       37.69      2.29 o
  -3   3  16       14.90       14.44      1.75 o
  -2   3  16       22.87       25.11      2.01 o
  -1   3  16      108.59      104.69      3.64 o
   0   3  16        3.58        1.07      0.90 o
   1   3  16       34.16       39.18      2.03 o
   2   3  16      115.06      115.28      3.36 o
   3   3  16      406.73      400.93      6.78 o
   4   3  16       27.46       34.08      3.76 o
   5   3  16      148.97      158.34      5.67 o
   6   3  16       84.68      105.04      8.72 o
   7   3  16       31.68       32.49      3.61 o
   8   3  16       11.02        6.92      2.63 o
   9   3  16        1.69        1.38      2.59 o
 -10   4  16        3.51       -0.21      3.38 o
  -9   4  16        0.36        0.49      2.47 o
  -8   4  16       11.33        9.81      2.51 o
  -7   4  16       52.70       61.23      4.70 o
  -6   4  16      444.04      430.60      8.34 o
  -5   4  16      150.93      147.87      4.25 o
  -4   4  16       57.80       59.45      2.87 o
  -3   4  16        0.74       -1.31      1.49 o
  -2   4  16      285.43      295.53      5.78 o
  -1   4  16        0.46        0.26      1.40 o
   0   4  16       84.25       87.70      2.83 o
   1   4  16       38.69       44.41      2.61 o
   2   4  16        1.34        1.12      1.43 o
   3   4  16      120.31      128.47      3.93 o
   4   4  16       33.29       29.13      2.51 o
   5   4  16      141.15      170.85      6.19 o
   6   4  16       24.06       30.82      3.59 o
   7   4  16       20.36       22.65      3.11 o
   8   4  16       34.61       34.68      3.98 o
   9   4  16        0.00        3.71      2.72 o
 -10   5  16        8.73        5.79      3.57 o
  -9   5  16        1.21        2.27      2.67 o
  -8   5  16        0.13       -0.57      2.40 o
  -7   5  16        5.05        8.07      2.54 o
  -6   5  16       12.33       13.18      2.55 o
  -5   5  16       10.68       10.74      2.31 o
  -4   5  16      126.94      129.01      4.25 o
  -3   5  16        0.60       -2.09      2.09 o
  -2   5  16       10.30       14.84      2.36 o
  -1   5  16        5.99        6.19      2.61 o
   0   5  16        3.14        2.39      1.97 o
   1   5  16      179.40      172.85      4.38 o
   2   5  16        2.24        4.67      1.92 o
   3   5  16      417.60      432.72      7.67 o
   4   5  16       53.34       59.55      3.92 o
   5   5  16        6.77        6.60      2.80 o
   6   5  16        4.00        3.24      2.66 o
   7   5  16        9.92        6.71      2.95 o
   8   5  16       20.65       24.73      3.56 o
   9   5  16        3.31        3.28      3.74 o
  -9   6  16        0.35        5.54      4.15 o
  -8   6  16        0.11       -3.49      3.49 o
  -7   6  16        5.22        7.98      3.12 o
  -6   6  16        5.76        4.09      2.81 o
  -5   6  16       71.31       76.75      7.89 o
  -4   6  16        8.87        6.24      2.42 o
  -3   6  16       55.72       52.82      3.58 o
  -2   6  16       82.99       90.00      5.77 o
  -1   6  16       33.53       25.69      3.00 o
   0   6  16      293.46      270.99      6.79 o
   1   6  16       92.08       85.34      3.49 o
   2   6  16      349.60      339.59      6.69 o
   3   6  16      214.69      203.31      5.87 o
   4   6  16        5.83        7.80      3.45 o
   5   6  16        0.38       -2.99      2.99 o
   6   6  16       43.50       39.34      5.36 o
   7   6  16        1.88       -3.18      3.18 o
   8   6  16        5.78        4.17      3.81 o
  -9   7  16        4.82        4.75      4.50 o
  -8   7  16       11.25        9.36      6.15 o
  -7   7  16        0.39       -1.00      3.16 o
  -6   7  16       12.20        9.30      3.33 o
  -5   7  16       64.82       58.48      5.44 o
  -4   7  16      211.71      197.68      7.22 o
  -3   7  16        4.37        7.95      3.20 o
  -2   7  16       11.07        4.16      2.59 o
  -1   7  16      614.60      617.84     14.65 o
   0   7  16       19.15       20.97      3.18 o
   1   7  16       69.22       71.84      4.18 o
   2   7  16        0.78        1.09      1.95 o
   3   7  16        1.62        3.81      2.82 o
   4   7  16       44.80       37.61      4.79 o
   5   7  16       13.23        8.49      3.45 o
   6   7  16       16.17       14.78      3.92 o
   7   7  16       35.04       45.57      5.04 o
   8   7  16       15.32       29.88      9.06 o
  -8   8  16       13.12       15.41      5.16 o
  -7   8  16        0.01        0.26      4.15 o
  -6   8  16        0.79       -2.60      3.55 o
  -5   8  16        0.72        7.92      5.06 o
  -4   8  16        9.28        8.74      3.42 o
  -3   8  16        1.91        5.38      2.85 o
  -2   8  16        5.76        0.60      3.13 o
  -1   8  16      128.17      133.31      5.67 o
   0   8  16      344.90      325.28      9.39 o
   1   8  16        3.32        6.92      3.18 o
   2   8  16        0.34       -1.80      2.28 o
   3   8  16        0.26        1.34      3.41 o
   4   8  16        0.00        1.52      3.20 o
   5   8  16        0.06        0.00      3.36 o
   6   8  16       18.27       26.56      5.97 o
   7   8  16        4.22       -0.32      3.77 o
  -7   9  16        0.47        4.35      4.63 o
  -6   9  16       19.47       16.21      4.93 o
  -5   9  16        8.08        5.44      5.28 o
  -4   9  16       75.44       60.38      9.20 o
  -3   9  16       11.08       14.94      4.73 o
  -2   9  16        0.00        0.66      3.27 o
  -1   9  16        5.86        4.52      3.44 o
   0   9  16        0.94       -0.21      3.20 o
   1   9  16       16.08       10.77      3.68 o
   2   9  16        1.86        8.13      3.39 o
   3   9  16       44.16       59.97      5.25 o
   4   9  16        0.39        1.25      3.58 o
   5   9  16        1.75       -2.10      3.55 o
   6   9  16        0.53        0.56      3.84 o
  -6  10  16        2.90       -0.84      5.75 o
  -5  10  16        4.65        3.20      5.84 o
  -4  10  16        0.92       10.04      6.00 o
  -3  10  16       34.22       39.42      6.04 o
  -2  10  16        1.69        0.23      4.39 o
  -1  10  16        0.06        2.38      4.88 o
   0  10  16        0.01       -1.93      3.49 o
   1  10  16        0.33        0.28      3.59 o
   2  10  16        3.45        2.43      4.54 o
   3  10  16        1.70       -1.55      4.58 o
   4  10  16        6.39        6.87      6.33 o
  -4  11  16        6.81        5.16      7.27 o
  -3  11  16        1.23       -5.81      5.81 o
  -2  11  16        1.06        4.35      4.23 o
  -1  11  16        0.38       -2.63      3.46 o
   0  11  16        6.53        5.46      3.76 o
   1  11  16        5.56        5.14      4.20 o
   2  11  16        0.22        2.54      5.17 o
 -11   0  17        1.56       -3.49      7.42 o
  -9   0  17        3.34        5.40      2.64 o
  -7   0  17       20.25       21.17      2.83 o
  -5   0  17      109.32      100.99      3.72 o
  -3   0  17      696.27      716.97     11.26 o
  -1   0  17     1993.14     1841.53     53.00 o
   1   0  17      151.34      168.55      5.63 o
   3   0  17       24.54       24.96      2.81 o
   5   0  17      231.03      209.86      8.48 o
   7   0  17       28.04       18.48      3.95 o
   9   0  17        6.87        5.32      3.98 o
 -11   1  17       17.62       20.25      4.52 o
 -10   1  17       26.34       28.34      4.16 o
  -9   1  17       15.10       11.57      2.48 o
  -8   1  17       37.94       34.33      2.44 o
  -7   1  17       37.52       40.48      2.43 o
  -6   1  17        1.25       -0.08      1.73 o
  -5   1  17       34.80       32.92      1.76 o
  -4   1  17       74.27       76.32      2.20 o
  -3   1  17       80.45       78.52      2.11 o
  -2   1  17      128.44      126.89      3.76 o
  -1   1  17       21.77       23.56      2.14 o
   0   1  17      677.03      662.11     10.09 o
   1   1  17      119.75      111.00      3.28 o
   2   1  17      187.90      175.03      4.06 o
   3   1  17        8.65        9.47      1.82 o
   4   1  17       46.61       44.77      2.36 o
   5   1  17       55.61       50.03      3.28 o
   6   1  17       16.68       12.46      2.58 o
   7   1  17       21.65       18.81      2.83 o
   8   1  17        0.05       -0.59      2.48 o
   9   1  17       22.30       13.37      3.63 o
 -11   2  17        2.95        1.41      5.56 o
 -10   2  17        8.80        6.08      4.02 o
  -9   2  17        0.20        3.60      3.01 o
  -8   2  17       95.70       99.93      4.34 o
  -7   2  17       16.02       10.88      2.69 o
  -6   2  17      206.38      199.77      5.56 o
  -5   2  17       31.14       36.37      2.19 o
  -4   2  17        4.10        4.08      1.45 o
  -3   2  17       42.18       43.64      2.48 o
  -2   2  17       13.04        5.98      2.13 o
  -1   2  17       49.82       67.31      2.97 o
   0   2  17        0.40       -1.34      1.34 o
   1   2  17       66.55       70.33      3.01 o
   2   2  17      211.72      209.10      4.91 o
   3   2  17       94.58       86.32      3.29 o
   4   2  17       22.12       21.28      2.70 o
   5   2  17       35.06       29.00      2.70 o
   6   2  17       12.64        7.64      2.28 o
   7   2  17       17.55       23.41      2.88 o
   8   2  17       15.13        8.49      2.51 o
   9   2  17        2.46        2.07      2.72 o
 -10   3  17        1.81        6.95      4.18 o
  -9   3  17       15.42       17.00      4.09 o
  -8   3  17        5.30        6.31      2.74 o
  -7   3  17      125.43      139.01      4.93 o
  -6   3  17       86.88       84.76      3.73 o
  -5   3  17      273.47      267.89      5.52 o
  -4   3  17      129.27      117.44      3.86 o
  -3   3  17       32.10       25.17      2.12 o
  -2   3  17       77.08       72.25      4.42 o
  -1   3  17       56.87       61.72      2.98 o
   0   3  17       89.96      103.57      3.70 o
   1   3  17        5.02        2.01      1.28 o
   2   3  17      248.38      249.65      5.02 o
   3   3  17      132.52      127.99      3.80 o
   4   3  17       54.05       58.98      3.30 o
   5   3  17       20.95       23.25      3.14 o
   6   3  17       40.90       43.62      3.79 o
   7   3  17       37.31       47.71      3.07 o
   8   3  17       14.38       13.57      2.90 o
   9   3  17       36.56       34.62      3.61 o
 -10   4  17        0.54        5.70      3.75 o
  -9   4  17        0.04        0.79      2.56 o
  -8   4  17        3.90        7.30      2.55 o
  -7   4  17      229.10      227.43      6.24 o
  -6   4  17        5.02        9.34      2.38 o
  -5   4  17       90.64      100.20      3.68 o
  -4   4  17      124.00      114.42      3.83 o
  -3   4  17       72.05       64.87      3.00 o
  -2   4  17       69.84       67.58      2.99 o
  -1   4  17       21.05       20.48      2.33 o
   0   4  17       23.92       21.93      1.86 o
   1   4  17       20.74       19.44      2.38 o
   2   4  17        5.00        4.27      1.63 o
   3   4  17       29.94       29.33      3.01 o
   4   4  17       42.47       43.86      2.76 o
   5   4  17      883.34      865.64     15.35 o
   6   4  17        0.53       -0.86      2.66 o
   7   4  17       20.61       23.11      3.22 o
   8   4  17        4.18        2.34      3.16 o
   9   4  17        5.29        5.60      2.95 o
 -10   5  17        0.07       -0.97      4.33 o
  -9   5  17        0.02       -1.90      3.10 o
  -8   5  17        0.05       -0.55      2.48 o
  -7   5  17        0.80        1.07      2.44 o
  -6   5  17       57.90       53.95      3.59 o
  -5   5  17        6.46        9.59      3.20 o
  -4   5  17        6.42        5.84      2.34 o
  -3   5  17       16.69       14.70      2.53 o
  -2   5  17       10.49       11.74      2.34 o
  -1   5  17        0.13       -2.59      2.87 o
   0   5  17        8.98        9.88      1.75 o
   1   5  17       72.76       82.51      3.53 o
   2   5  17       99.95      104.93      4.96 o
   3   5  17       12.88       14.42      2.60 o
   4   5  17       50.76       49.04      3.43 o
   5   5  17        5.60        3.73      2.81 o
   6   5  17      114.25      116.90      6.27 o
   7   5  17        6.71        5.53      2.97 o
   8   5  17        0.54       -0.86      3.25 o
  -9   6  17       48.47       60.80      7.74 o
  -8   6  17        0.21        2.03      3.19 o
  -7   6  17       13.68       14.30      3.47 o
  -6   6  17        8.17        8.19      3.61 o
  -5   6  17       22.23       23.62      4.07 o
  -4   6  17      126.07      110.47      4.72 o
  -3   6  17       42.14       42.04      3.45 o
  -2   6  17        2.96        1.46      2.32 o
  -1   6  17       96.08       92.61      4.36 o
   0   6  17      102.07      101.44      5.53 o
   1   6  17       27.76       28.90      2.49 o
   2   6  17        0.57        1.16      2.14 o
   3   6  17        9.34        8.47      2.46 o
   4   6  17        4.22        0.09      4.51 o
   5   6  17       19.86       15.97      3.94 o
   6   6  17        6.25        5.81      3.21 o
   7   6  17       31.54       35.63      4.54 o
   8   6  17        0.74        6.82      3.74 o
  -9   7  17        1.25       10.22      5.79 o
  -8   7  17        1.74       -2.33      4.05 o
  -7   7  17       24.81       22.34      3.94 o
  -6   7  17        0.66        2.05      2.94 o
  -5   7  17        0.65        0.45      3.28 o
  -4   7  17        4.48        6.23      2.98 o
  -3   7  17       19.49       17.48      3.09 o
  -2   7  17       13.70       15.84      2.99 o
  -1   7  17        8.87       11.15      3.05 o
   0   7  17      187.45      206.80      6.54 o
   1   7  17      112.36      117.08      4.20 o
   2   7  17        0.21        0.00      1.99 o
   3   7  17        5.40        1.51      2.79 o
   4   7  17       11.17        6.75      3.72 o
   5   7  17        0.17        0.15      3.11 o
   6   7  17        0.44       -1.58      3.28 o
   7   7  17        4.24        8.99      4.47 o
  -8   8  17        8.91       14.40      5.31 o
  -7   8  17        2.23        0.24      4.10 o
  -6   8  17       16.43       20.79      4.82 o
  -5   8  17        0.05       -5.70      5.88 o
  -4   8  17        3.89        3.72      3.22 o
  -3   8  17       35.62       32.16      3.67 o
  -2   8  17        6.64        5.40      2.98 o
  -1   8  17      110.09      117.56      5.48 o
   0   8  17        1.63        7.83      2.91 o
   1   8  17        2.26        1.48      3.14 o
   2   8  17       15.21       14.65      3.29 o
   3   8  17       43.74       40.27      6.23 o
   4   8  17        1.35        3.25      3.94 o
   5   8  17        2.66        5.11      3.53 o
   6   8  17       12.41       12.27      5.45 o
   7   8  17        0.09       -4.42      7.77 o
  -7   9  17       16.44       14.71      5.19 o
  -6   9  17        0.50       -0.38      4.12 o
  -5   9  17        1.45       10.37      5.99 o
  -4   9  17       13.50       19.27      6.17 o
  -3   9  17       16.28        7.49      4.13 o
  -2   9  17       10.77       12.80      3.83 o
  -1   9  17        4.58        0.79      3.45 o
   0   9  17       11.09        6.10      4.06 o
   1   9  17        9.40        8.90      3.72 o
   2   9  17        0.57       -0.39      3.98 o
   3   9  17        2.61        0.86      5.62 o
   4   9  17        2.72        0.91      5.69 o
   5   9  17        1.01       -4.02      4.02 o
   6   9  17        1.67        5.42      8.56 o
  -5  10  17       27.49       45.65     11.34 o
  -4  10  17       12.08       10.01      6.59 o
  -3  10  17       18.93       12.10      4.84 o
  -2  10  17        0.87        3.75      4.32 o
  -1  10  17       18.35        8.12      4.26 o
   0  10  17        6.77        1.77      3.79 o
   1  10  17        0.81        2.33      3.80 o
   2  10  17        0.68       -3.80      4.38 o
   3  10  17        6.24        3.54      4.91 o
   4  10  17        7.38        7.79      5.24 o
  -3  11  17        7.82        7.73      6.58 o
  -2  11  17       55.99       71.05     12.34 o
  -1  11  17        6.44        3.82      4.37 o
   0  11  17       37.79       41.06      4.95 o
   1  11  17        0.20       -4.23      4.91 o
   2  11  17        1.37       -0.39      5.00 o
 -10   0  18       11.72        2.45      3.83 o
  -8   0  18        5.84        4.47      2.56 o
  -6   0  18      509.30      537.72     17.45 o
  -4   0  18      180.45      181.17      4.83 o
  -2   0  18     2063.90     2176.93     33.83 o
   0   0  18     2318.13     2077.84    100.29 o
   2   0  18        3.65        1.04      2.03 o
   4   0  18      164.90      165.76      5.90 o
   6   0  18        3.16        2.80      3.42 o
   8   0  18       29.74       24.22      4.48 o
 -11   1  18        7.02       11.70      4.33 o
 -10   1  18       13.34       11.02      3.80 o
  -9   1  18        4.04        2.52      2.28 o
  -8   1  18       30.01       33.93      2.82 o
  -7   1  18        5.70        3.59      1.68 o
  -6   1  18       95.95       93.50      3.21 o
  -5   1  18        6.54        8.20      1.38 o
  -4   1  18        0.07        0.58      1.07 o
  -3   1  18      475.70      464.95      5.85 o
  -2   1  18      723.92      759.70     10.32 o
  -1   1  18        8.67        1.27      1.61 o
   0   1  18       56.67       55.23      3.45 o
   1   1  18       25.93       25.69      2.13 o
   2   1  18        2.56        3.65      1.49 o
   3   1  18       20.27       17.45      1.91 o
   4   1  18        0.42        0.40      1.46 o
   5   1  18        0.63        1.01      2.04 o
   6   1  18       21.14       19.23      3.08 o
   7   1  18       14.41       12.20      2.80 o
   8   1  18        0.98        1.33      2.59 o
   9   1  18       10.87       10.21      3.21 o
 -10   2  18       62.54       69.22      6.44 o
  -9   2  18       12.03       12.25      2.75 o
  -8   2  18       68.54       69.24      3.89 o
  -7   2  18       36.95       45.64      3.28 o
  -6   2  18        1.20        6.21      2.21 o
  -5   2  18      256.21      243.10      5.45 o
  -4   2  18        0.06        1.40      2.10 o
  -3   2  18       96.72       98.76      3.71 o
  -2   2  18       57.30       66.61      3.45 o
  -1   2  18        1.18        2.33      1.67 o
   0   2  18      133.83      127.82      4.07 o
   1   2  18       64.65       59.08      2.69 o
   2   2  18      589.23      567.60      7.70 o
   3   2  18      186.53      195.98      4.25 o
   4   2  18        3.83        2.61      1.50 o
   5   2  18        0.00       -1.90      1.90 o
   6   2  18       25.43       35.19      3.05 o
   7   2  18        0.27       -1.58      2.65 o
   8   2  18        4.68        2.90      2.63 o
   9   2  18        0.59       -2.97      3.45 o
 -10   3  18       68.67       68.67      6.44 o
  -9   3  18       23.62       25.31      3.25 o
  -8   3  18        2.59        1.76      2.62 o
  -7   3  18      226.55      220.52      6.72 o
  -6   3  18      126.38      127.96      4.55 o
  -5   3  18       19.87       20.41      3.42 o
  -4   3  18       26.16       28.57      2.77 o
  -3   3  18      134.64      131.17      4.24 o
  -2   3  18        1.87        1.69      1.63 o
  -1   3  18       36.56       31.72      2.97 o
   0   3  18        2.34        6.44      1.58 o
   1   3  18      363.57      366.83      5.73 o
   2   3  18        0.00       -0.04      1.34 o
   3   3  18      276.04      278.54      5.61 o
   4   3  18       27.93       31.96      2.48 o
   5   3  18      522.52      531.68     10.97 o
   6   3  18      175.19      175.81      6.48 o
   7   3  18       25.68       33.96      2.92 o
   8   3  18       36.08       35.00      3.47 o
   9   3  18       30.90       35.17      3.71 o
 -10   4  18        1.70        2.40      3.77 o
  -9   4  18        6.24        6.40      3.97 o
  -8   4  18       58.31       43.36      3.53 o
  -7   4  18        7.66        8.05      2.58 o
  -6   4  18      312.29      334.71      7.46 o
  -5   4  18      209.79      198.04      5.04 o
  -4   4  18       30.40       43.15      3.11 o
  -3   4  18      123.44      136.35      4.21 o
  -2   4  18      100.55      107.81      4.17 o
  -1   4  18        1.88       -1.51      1.51 o
   0   4  18       40.96       42.56      2.48 o
   1   4  18       88.68       87.15      3.34 o
   2   4  18       75.71       91.29      3.34 o
   3   4  18       58.35       62.67      3.07 o
   4   4  18       20.44       21.31      2.97 o
   5   4  18      103.84      113.53      5.27 o
   6   4  18       40.78       35.25      3.90 o
   7   4  18        0.00       -0.85      2.59 o
   8   4  18       11.43       13.32      3.16 o
   9   4  18        1.28        3.98      3.22 o
 -10   5  18       39.36       48.85      6.20 o
  -9   5  18       22.39       17.29      3.80 o
  -8   5  18        0.01        0.06      2.90 o
  -7   5  18        3.63        5.71      3.40 o
  -6   5  18        8.62        8.96      2.94 o
  -5   5  18      168.27      182.62      7.70 o
  -4   5  18       49.04       41.17      3.77 o
  -3   5  18       34.02       31.54      3.05 o
  -2   5  18        0.08       -0.39      1.94 o
  -1   5  18        0.03       -1.35      2.23 o
   0   5  18      125.93      142.54      5.04 o
   1   5  18       91.04       92.87      3.72 o
   2   5  18        2.36       -1.86      1.86 o
   3   5  18       19.61       20.27      2.61 o
   4   5  18        0.64        3.89      3.15 o
   5   5  18        0.00       -2.86      2.86 o
   6   5  18       15.37        9.25      3.74 o
   7   5  18        6.17        7.04      3.50 o
   8   5  18        0.09        1.64      4.11 o
  -9   6  18        3.04        3.57      3.66 o
  -8   6  18       49.18       52.87      4.92 o
  -7   6  18        0.20       -0.16      3.82 o
  -6   6  18       15.81       19.40      5.20 o
  -5   6  18        1.52       -1.40      3.02 o
  -4   6  18       61.07       60.60      4.44 o
  -3   6  18        9.12        8.36      2.56 o
  -2   6  18       13.25       10.86      2.71 o
  -1   6  18       61.50       67.61      4.19 o
   0   6  18       45.88       35.90      3.38 o
   1   6  18       17.80       14.72      2.21 o
   2   6  18        0.68        3.27      2.21 o
   3   6  18        4.44        7.07      2.39 o
   4   6  18        2.10       -0.20      3.22 o
   5   6  18       35.45       33.57      4.78 o
   6   6  18        4.26        7.89      3.41 o
   7   6  18        0.33        2.05      3.57 o
   8   6  18        4.89        0.96      3.68 o
  -8   7  18       17.77       17.53      4.20 o
  -7   7  18       24.70       28.21      4.36 o
  -6   7  18       19.89       23.44      3.97 o
  -5   7  18       55.00       56.40      5.59 o
  -4   7  18        1.38        2.51      2.96 o
  -3   7  18        0.22        3.30      2.59 o
  -2   7  18        0.77       -0.93      2.45 o
  -1   7  18      318.32      308.32     10.16 o
   0   7  18       71.93       72.78      4.75 o
   1   7  18       29.98       25.95      3.24 o
   2   7  18       67.61       73.56      5.63 o
   3   7  18       16.50       14.28      3.27 o
   4   7  18        9.41        8.67      3.72 o
   5   7  18        2.05       -0.18      3.80 o
   6   7  18        4.77        1.44      5.20 o
   7   7  18        0.12        1.89      4.48 o
  -8   8  18       30.45       31.48      7.55 o
  -7   8  18        0.35       -2.81      4.06 o
  -6   8  18        9.05        4.53      3.40 o
  -5   8  18       47.97       42.97      6.82 o
  -4   8  18        4.09        1.59      4.03 o
  -3   8  18        0.23       -1.48      3.39 o
  -2   8  18        7.89        0.37      2.71 o
  -1   8  18       43.87       54.07      4.26 o
   0   8  18       14.21        9.94      3.04 o
   1   8  18       23.50       27.15      4.42 o
   2   8  18        5.51        1.30      3.49 o
   3   8  18       14.23       12.70      5.83 o
   4   8  18       47.36       44.03     13.44 o
   5   8  18       13.01        7.20      3.69 o
   6   8  18       24.87       36.89      5.04 o
  -7   9  18        0.01       -0.68      5.72 o
  -6   9  18        3.37       10.89      4.87 o
  -5   9  18        9.90        1.54      5.70 o
  -4   9  18       59.66       42.71     10.41 o
  -3   9  18        6.95        6.61      4.27 o
  -2   9  18        7.25        5.85      3.75 o
  -1   9  18       10.38        6.10      3.62 o
   0   9  18        4.08        6.74      3.69 o
   1   9  18        0.61        0.97      3.42 o
   2   9  18        2.07       -1.76      4.00 o
   3   9  18       22.83       11.65     12.52 o
   4   9  18        0.00       -0.90      4.30 o
   5   9  18        1.22        0.23      4.59 o
  -5  10  18        9.67        2.77      6.49 o
  -4  10  18       16.94       16.81      6.73 o
  -3  10  18        5.47        8.45      4.91 o
  -2  10  18       17.22       26.78      5.80 o
  -1  10  18        7.18        3.05      3.89 o
   0  10  18        3.96       12.30      4.22 o
   1  10  18       12.05       15.66      4.29 o
   2  10  18        8.39       15.01      6.68 o
   3  10  18        3.01       -2.71      4.44 o
   4  10  18        9.68       16.81      8.17 o
  -3  11  18        0.47        0.77      7.70 o
  -2  11  18        0.07       -4.13      4.60 o
  -1  11  18        5.12        6.44      4.46 o
   0  11  18       11.73        8.50      3.98 o
   1  11  18        4.45        8.29      5.28 o
  -9   0  19       40.65       46.79      4.29 o
  -7   0  19       59.82       61.76      4.09 o
  -5   0  19        9.99       18.93      2.98 o
  -3   0  19      736.47      770.57     12.14 o
  -1   0  19     2522.26     2664.34     62.32 o
   1   0  19      264.13      267.76      7.59 o
   3   0  19       75.17       65.40      4.03 o
   5   0  19       25.77       12.96      3.90 o
   7   0  19        2.77       -0.89      3.45 o
   9   0  19       13.88       26.82      5.20 o
 -10   1  19       14.62       17.56      5.75 o
  -9   1  19       29.48       25.61      2.95 o
  -8   1  19        0.02        1.64      2.06 o
  -7   1  19        0.04       -1.63      1.63 o
  -6   1  19      111.27      120.34      3.71 o
  -5   1  19      608.79      591.52      7.33 o
  -4   1  19      210.88      212.37      4.23 o
  -3   1  19       35.02       35.57      1.91 o
  -2   1  19      235.47      258.50      6.81 o
  -1   1  19        1.11        0.34      1.67 o
   0   1  19      105.26       97.72      3.70 o
   1   1  19       93.86       82.12      3.05 o
   2   1  19      401.53      395.50      6.85 o
   3   1  19        1.11       -0.37      1.53 o
   4   1  19      101.70      106.88      4.26 o
   5   1  19       22.11       20.73      2.87 o
   6   1  19        6.60        7.88      2.52 o
   7   1  19        0.63       -2.37      2.37 o
   8   1  19       34.42       37.19      3.81 o
   9   1  19        1.06        3.40      3.01 o
 -10   2  19        1.50        4.79      4.16 o
  -9   2  19       65.78       70.78      4.92 o
  -8   2  19        1.96        5.23      2.76 o
  -7   2  19      231.97      216.89      6.27 o
  -6   2  19      293.24      327.48      7.62 o
  -5   2  19       60.26       68.20      3.26 o
  -4   2  19        8.48        9.15      1.69 o
  -3   2  19       56.68       54.45      2.86 o
  -2   2  19      118.89       98.12      3.73 o
  -1   2  19       70.02       62.51      3.10 o
   0   2  19       66.59       54.24      2.98 o
   1   2  19      229.88      223.20      6.86 o
   2   2  19       63.38       62.41      2.91 o
   3   2  19        0.62        1.75      2.29 o
   4   2  19       82.68       82.03      2.97 o
   5   2  19        0.30       -1.38      2.04 o
   6   2  19        6.06        6.34      2.44 o
   7   2  19        2.89       -0.74      2.37 o
   8   2  19        0.70        3.87      2.95 o
   9   2  19       25.84       34.20      3.99 o
 -10   3  19       72.93       83.76      5.68 o
  -9   3  19       42.02       46.76      3.92 o
  -8   3  19        9.52       12.55      2.90 o
  -7   3  19       13.81       20.46      3.08 o
  -6   3  19        0.73       -2.07      2.10 o
  -5   3  19       99.09       97.61      4.28 o
  -4   3  19        7.29        4.93      1.75 o
  -3   3  19      252.48      256.21      5.96 o
  -2   3  19       63.79       65.72      3.23 o
  -1   3  19        2.45       -1.83      1.83 o
   0   3  19       11.43        3.70      1.54 o
   1   3  19       13.13       14.03      2.28 o
   2   3  19        1.41        1.62      1.42 o
   3   3  19        1.93        3.14      1.63 o
   4   3  19        3.24        5.90      1.75 o
   5   3  19        0.26        0.70      2.33 o
   6   3  19        4.11        1.35      2.42 o
   7   3  19       71.40       78.78      3.86 o
   8   3  19        0.09        0.76      2.57 o
   9   3  19        4.07        3.98      3.08 o
 -10   4  19       29.94       40.14      6.51 o
  -9   4  19       34.59       32.87      4.04 o
  -8   4  19        7.39       13.17      2.88 o
  -7   4  19       75.28       85.86      4.84 o
  -6   4  19       11.45       15.60      2.69 o
  -5   4  19      288.59      281.65      6.88 o
  -4   4  19       35.03       31.84      2.92 o
  -3   4  19       61.50       78.14      4.84 o
  -2   4  19       27.19       27.47      2.74 o
  -1   4  19        0.01        0.79      2.83 o
   0   4  19      143.73      149.72      5.49 o
   1   4  19       43.88       43.15      2.60 o
   2   4  19      150.72      143.70      4.63 o
   3   4  19      230.62      244.73      5.61 o
   4   4  19        5.14        4.25      2.23 o
   5   4  19      212.53      205.58      7.57 o
   6   4  19        1.43       -1.39      3.59 o
   7   4  19       25.88       30.43      5.08 o
   8   4  19        0.23       -1.73      2.73 o
  -9   5  19        5.83        5.12      3.61 o
  -8   5  19        0.18       -2.98      2.98 o
  -7   5  19        0.05        0.91      2.90 o
  -6   5  19        8.56        7.95      2.97 o
  -5   5  19       13.22       15.70      3.04 o
  -4   5  19      108.35      104.62      4.51 o
  -3   5  19       25.84       29.74      2.97 o
  -2   5  19       60.46       46.16      3.39 o
  -1   5  19        7.33        2.97      2.27 o
   0   5  19       10.96       13.75      2.89 o
   1   5  19        2.33        0.43      2.43 o
   2   5  19        3.13        3.45      2.06 o
   3   5  19        0.16       -0.03      2.14 o
   4   5  19       52.46       48.41      5.41 o
   5   5  19       35.06       42.77      6.85 o
   6   5  19        6.86       10.72      6.21 o
   7   5  19        0.19       -0.16      3.12 o
   8   5  19        0.17       -1.24      4.13 o
  -9   6  19        6.45        8.05      3.67 o
  -8   6  19        2.49        4.45      3.50 o
  -7   6  19        3.09        5.28      3.34 o
  -6   6  19        1.01        2.29      2.88 o
  -5   6  19        0.28        7.76      3.51 o
  -4   6  19        5.14        4.87      2.92 o
  -3   6  19        1.50        1.24      2.45 o
  -2   6  19        0.48       -1.21      2.25 o
  -1   6  19       54.34       49.02      3.70 o
   0   6  19       29.94       25.49      3.14 o
   1   6  19        8.22        5.54      2.85 o
   2   6  19        0.05       -2.37      2.46 o
   3   6  19       40.15       38.58      4.15 o
   4   6  19       21.14       17.27      6.64 o
   5   6  19       22.04       22.85      4.90 o
   6   6  19       19.43       17.85      3.89 o
   7   6  19        2.03        9.45      3.73 o
   8   6  19        0.69        3.64      5.21 o
  -8   7  19        0.28       -1.83      4.15 o
  -7   7  19       89.42      113.63      6.39 o
  -6   7  19        5.96        7.61      3.42 o
  -5   7  19       30.71       34.44      4.97 o
  -4   7  19       52.59       54.97      4.66 o
  -3   7  19       50.48       48.60      3.98 o
  -2   7  19       67.61       78.10      4.62 o
  -1   7  19       73.89       76.57      4.58 o
   0   7  19        8.58        7.49      2.81 o
   1   7  19       22.65       31.62      3.50 o
   2   7  19       18.47       20.21      3.60 o
   3   7  19        0.01        1.99      5.71 o
   4   7  19       16.64       16.91      8.42 o
   5   7  19        6.55        8.38      4.15 o
   6   7  19       13.45       14.57      4.12 o
   7   7  19       24.06       26.64      5.29 o
  -7   8  19        0.44        4.96      4.66 o
  -6   8  19        6.49       -1.47      3.36 o
  -5   8  19        0.78        8.54      4.18 o
  -4   8  19       54.04       53.64      5.82 o
  -3   8  19        1.98        4.68      3.29 o
  -2   8  19       17.64       16.27      3.32 o
  -1   8  19       87.76      100.81      7.74 o
   0   8  19        1.91        2.54      3.19 o
   1   8  19       19.21       18.81      3.39 o
   2   8  19       17.80       16.05      4.59 o
   3   8  19        0.03        0.33      5.38 o
   4   8  19        7.66       15.34      6.22 o
   5   8  19        0.46        2.20      4.30 o
   6   8  19       22.77       20.76      5.54 o
  -6   9  19        0.87        2.93      4.48 o
  -5   9  19       30.68       32.47     19.33 o
  -4   9  19        0.54        4.77      5.57 o
  -3   9  19       38.07       41.67      7.22 o
  -2   9  19        0.22        1.13      3.55 o
  -1   9  19        6.32        8.03      3.82 o
   0   9  19        2.18        4.35      5.69 o
   1   9  19        3.94        5.19      3.62 o
   2   9  19       17.75       14.70      6.38 o
   3   9  19        2.92        3.68      5.74 o
   4   9  19        0.44        8.93      5.01 o
   5   9  19        0.44        3.02      4.58 o
  -5  10  19        7.92        3.45      6.43 o
  -4  10  19       11.86        8.85      6.34 o
  -3  10  19        4.72        1.97      4.74 o
  -2  10  19        1.56        5.50      4.67 o
  -1  10  19        2.72        1.88      4.00 o
   0  10  19       51.82       56.12      6.15 o
   1  10  19       40.52       46.66      5.54 o
   2  10  19        0.04        1.41      5.74 o
   3  10  19       54.12       54.80      7.17 o
  -2  11  19       10.58        1.80      5.06 o
  -1  11  19        0.03       -3.76      4.00 o
   0  11  19        7.86       13.48      4.73 o
   1  11  19        0.02       -1.38      7.06 o
 -10   0  20       26.30       22.84      5.05 o
  -8   0  20       99.47      119.13      5.72 o
  -6   0  20      799.72      812.40     17.53 o
  -4   0  20     1761.45     1695.67     23.60 o
  -2   0  20      122.28      111.23      3.54 o
   0   0  20      320.04      318.35     10.66 o
   2   0  20     1994.56     1968.01     36.74 o
   4   0  20      104.40      102.94      7.47 o
   6   0  20        0.09        1.87      3.50 o
   8   0  20       42.39       45.59      5.63 o
 -10   1  20        4.45        7.43      4.36 o
  -9   1  20        3.97        3.67      2.50 o
  -8   1  20       13.75       12.84      2.51 o
  -7   1  20       33.84       49.73      2.82 o
  -6   1  20       14.70       13.56      2.12 o
  -5   1  20       44.55       59.07      2.54 o
  -4   1  20      274.59      269.84      4.38 o
  -3   1  20       15.39       18.74      1.69 o
  -2   1  20      542.94      549.44      9.23 o
  -1   1  20      416.93      425.55     12.28 o
   0   1  20      299.62      311.98      8.91 o
   1   1  20       28.24       26.95      2.19 o
   2   1  20      148.57      140.85      4.26 o
   3   1  20       27.04       23.75      2.22 o
   4   1  20        8.14        9.58      1.94 o
   5   1  20       60.59       53.37      3.75 o
   6   1  20        0.36       -1.97      2.32 o
   7   1  20        0.85        3.42      2.68 o
   8   1  20        0.02        0.33      2.94 o
   9   1  20        1.28        8.16      3.22 o
 -10   2  20       66.49       79.89      6.96 o
  -9   2  20       30.95       34.72      3.58 o
  -8   2  20      186.72      183.15      6.11 o
  -7   2  20       32.86       26.09      3.09 o
  -6   2  20      744.97      766.01     13.28 o
  -5   2  20      814.95      780.27     11.78 o
  -4   2  20       17.35       14.58      1.92 o
  -3   2  20       13.03       13.28      2.40 o
  -2   2  20        0.01       -0.56      1.59 o
  -1   2  20        1.14        2.02      2.06 o
   0   2  20       98.59       79.85      5.73 o
   1   2  20       20.96       19.71      2.09 o
   2   2  20       62.43       66.53      3.08 o
   3   2  20        0.59        2.00      2.00 o
   4   2  20        9.83        8.46      1.91 o
   5   2  20        0.02       -2.04      2.04 o
   6   2  20       29.23       36.29      3.56 o
   7   2  20        9.07        9.68      3.04 o
   8   2  20        6.37        4.54      3.01 o
   9   2  20        6.97       12.67      3.56 o
 -10   3  20        4.25        8.42      3.83 o
  -9   3  20       17.79       20.98      3.36 o
  -8   3  20        3.47        4.17      2.70 o
  -7   3  20      137.84      123.14      7.19 o
  -6   3  20        0.03        1.38      2.35 o
  -5   3  20        2.57        3.46      2.25 o
  -4   3  20       64.26       58.66      4.64 o
  -3   3  20      219.66      213.77      6.30 o
  -2   3  20        9.26        8.99      3.20 o
  -1   3  20        0.19       -1.71      1.79 o
   0   3  20        8.62        3.71      2.48 o
   1   3  20       24.71       24.13      2.63 o
   2   3  20       84.04       76.08      2.91 o
   3   3  20      297.41      294.10      5.58 o
   4   3  20       30.45       41.16      2.84 o
   5   3  20      125.07      140.16      5.03 o
   6   3  20       64.36       47.80      4.56 o
   7   3  20        0.55        4.59      2.63 o
   8   3  20        2.58        3.30      2.91 o
   9   3  20        6.52       11.30      3.69 o
 -10   4  20        3.80        0.77      4.94 o
  -9   4  20       26.13       25.55      6.34 o
  -8   4  20      134.64      141.07     14.96 o
  -7   4  20       47.38       49.34      4.31 o
  -6   4  20        4.91       10.54      3.01 o
  -5   4  20        4.46        8.25      2.71 o
  -4   4  20      297.21      279.79      6.76 o
  -3   4  20       85.78       94.27      4.79 o
  -2   4  20      215.60      206.52      6.43 o
  -1   4  20        0.32        0.06      2.07 o
   0   4  20        0.27       -0.72      2.01 o
   1   4  20       15.57       17.43      5.13 o
   2   4  20      343.41      330.31      7.33 o
   3   4  20       21.13       27.72      3.18 o
   4   4  20       55.77       52.09      3.91 o
   5   4  20       43.65       48.61      6.03 o
   6   4  20        0.36        2.61      2.94 o
   7   4  20        0.79        3.11      2.69 o
   8   4  20       25.76       34.52      4.28 o
  -9   5  20        1.29        7.65      4.07 o
  -8   5  20        2.80        4.26      3.26 o
  -7   5  20       26.68       22.61      3.82 o
  -6   5  20        0.00        1.65      4.98 o
  -5   5  20       52.99       52.55      4.21 o
  -4   5  20       77.15       74.13      4.05 o
  -3   5  20       17.54        7.07      2.48 o
  -2   5  20       89.01       84.92      6.67 o
  -1   5  20       61.38       50.91      3.58 o
   0   5  20       54.00       50.95      4.02 o
   1   5  20        4.43        4.41      2.59 o
   2   5  20       44.95       43.48      5.45 o
   3   5  20       70.50       64.29      4.45 o
   4   5  20       24.93       24.71      3.34 o
   5   5  20       53.34       62.70      5.42 o
   6   5  20        6.98        9.14      4.05 o
   7   5  20        1.71        5.78      3.49 o
   8   5  20        6.17        8.76      3.56 o
  -9   6  20        0.34        4.77      4.98 o
  -8   6  20       22.08       34.25      4.43 o
  -7   6  20        0.14        0.17      3.25 o
  -6   6  20        3.91        4.54      3.12 o
  -5   6  20       77.78       61.36      7.45 o
  -4   6  20        7.32        7.14      3.09 o
  -3   6  20        0.91       -1.52      3.08 o
  -2   6  20        3.51        2.85      2.55 o
  -1   6  20        0.04       -2.04      2.40 o
   0   6  20      140.24      135.55      5.35 o
   1   6  20       25.11       28.10      3.80 o
   2   6  20        4.09        1.89      2.69 o
   3   6  20       20.71       26.39      7.16 o
   4   6  20        7.44        1.96      4.80 o
   5   6  20        2.16        1.67      3.63 o
   6   6  20        7.87        3.25      4.61 o
   7   6  20        4.49        3.23      3.71 o
  -8   7  20       17.11       19.90      4.36 o
  -7   7  20        3.46        7.33      3.77 o
  -6   7  20       47.57       50.08      4.91 o
  -5   7  20        0.19       -1.27      4.43 o
  -4   7  20       33.80       35.01      4.27 o
  -3   7  20        0.03        1.59      2.57 o
  -2   7  20        0.37       -0.95      2.54 o
  -1   7  20       54.23       62.02      4.42 o
   0   7  20        0.28        4.33      2.73 o
   1   7  20        7.92        9.28      3.32 o
   2   7  20       27.76       34.69      4.19 o
   3   7  20       59.60       58.14      5.75 o
   4   7  20        4.57        4.15      4.88 o
   5   7  20        9.25       13.03     12.55 o
   6   7  20       13.41        7.96      4.63 o
   7   7  20       20.42       24.96      5.76 o
  -7   8  20        0.67       -3.38      3.38 o
  -6   8  20       19.84       23.89      4.32 o
  -5   8  20        2.38        3.09      4.06 o
  -4   8  20      131.86      150.19      8.45 o
  -3   8  20        1.32        4.05      3.20 o
  -2   8  20        7.77       12.28      3.28 o
  -1   8  20      136.24      148.68      8.91 o
   0   8  20        0.53        3.42      2.87 o
   1   8  20       34.50       41.56      4.57 o
   2   8  20       10.18       11.85      4.26 o
   3   8  20        5.64        9.82      5.67 o
   4   8  20       15.29        3.17      5.19 o
   5   8  20        0.08       -4.19      4.19 o
   6   8  20        0.98       -3.97      4.44 o
  -6   9  20        2.18        8.29      4.72 o
  -5   9  20        5.46        8.86      6.12 o
  -4   9  20        1.52       -2.20      9.66 o
  -3   9  20       10.75       13.72      4.00 o
  -2   9  20        0.56        1.03      3.29 o
  -1   9  20        2.52        2.81      3.53 o
   0   9  20       49.74       65.34      5.94 o
   1   9  20        1.41        7.25      3.81 o
   2   9  20       35.31       41.28      7.50 o
   3   9  20        0.07       11.41      6.46 o
   4   9  20       17.65       10.48      6.54 o
   5   9  20       12.52        2.94      4.77 o
  -4  10  20        4.03       12.93      6.73 o
  -3  10  20        1.48        5.43      4.99 o
  -2  10  20       10.40       24.42      5.79 o
  -1  10  20        5.93        1.40      3.88 o
   0  10  20        1.90       -1.80      4.56 o
   1  10  20       40.24       53.88      6.80 o
   2  10  20        1.81       -0.61      6.25 o
   3  10  20        3.14       -2.27      4.99 o
  -1  11  20        0.08        7.15      5.42 o
  -9   0  21        0.38       -3.02      3.02 o
  -7   0  21      118.70      129.97      5.85 o
  -5   0  21       10.28        5.05      2.63 o
  -3   0  21      198.23      184.05      4.87 o
  -1   0  21      240.95      251.33     12.34 o
   1   0  21       10.27        8.98      2.56 o
   3   0  21      401.39      373.97      9.72 o
   5   0  21       28.51       17.20      4.13 o
   7   0  21       52.67       53.29      5.77 o
   9   0  21        2.43        2.70      4.69 o
 -10   1  21       15.74       21.42      5.85 o
  -9   1  21       27.69       28.53      3.52 o
  -8   1  21        5.84        7.43      2.41 o
  -7   1  21      182.58      186.75      4.81 o
  -6   1  21      196.74      212.82      4.95 o
  -5   1  21      504.13      494.93      9.50 o
  -4   1  21       30.81       36.68      2.19 o
  -3   1  21      838.27      823.59     10.22 o
  -2   1  21      103.54      117.87      4.83 o
  -1   1  21        5.30        5.91      2.20 o
   0   1  21      923.99      898.85     30.65 o
   1   1  21      275.86      256.73      5.57 o
   2   1  21      117.21      121.78      3.97 o
   3   1  21        0.08       -1.70      1.70 o
   4   1  21       52.71       49.35      2.82 o
   5   1  21        0.61       -1.90      2.18 o
   6   1  21        7.43        5.03      2.74 o
   7   1  21        2.09       -2.21      3.91 o
   8   1  21        9.32        7.65      3.14 o
   9   1  21        0.31        5.27      3.35 o
 -10   2  21        7.70        9.67      4.63 o
  -9   2  21       48.53       61.30      4.31 o
  -8   2  21      103.88      108.16      7.79 o
  -7   2  21       70.01       71.73      4.48 o
  -6   2  21       78.59       85.79      4.74 o
  -5   2  21       42.43       52.20      4.80 o
  -4   2  21      129.87      122.72      3.81 o
  -3   2  21        7.77        4.33      1.87 o
  -2   2  21       37.37       44.95      4.40 o
  -1   2  21       30.17       30.96      3.07 o
   0   2  21        1.38        2.35      2.24 o
   1   2  21        4.22        4.26      1.74 o
   2   2  21      237.14      236.77      6.14 o
   3   2  21        2.73        3.90      1.83 o
   4   2  21       13.10       13.71      2.18 o
   5   2  21       98.85       98.86      4.90 o
   6   2  21        0.54       -2.07      2.57 o
   7   2  21       13.10       11.64      3.28 o
   8   2  21       12.56       15.51      3.41 o
   9   2  21        3.70        1.69      4.06 o
 -10   3  21        2.25        6.11      5.05 o
  -9   3  21        4.63        7.75      3.03 o
  -8   3  21        3.69        3.03      2.75 o
  -7   3  21      162.53      160.52      5.88 o
  -6   3  21       53.24       45.73      3.61 o
  -5   3  21       93.69       82.56      7.44 o
  -4   3  21       19.15       20.51      2.74 o
  -3   3  21       24.12       15.54      2.65 o
  -2   3  21        7.44       11.81      2.56 o
  -1   3  21       51.30       38.81      3.32 o
   0   3  21        0.58       -2.46      2.46 o
   1   3  21       26.37       21.59      4.98 o
   2   3  21      532.97      570.19     10.28 o
   3   3  21       20.34       21.71      2.47 o
   4   3  21        3.58        3.70      1.96 o
   5   3  21        2.63        5.57      2.46 o
   6   3  21       92.79       94.36      4.56 o
   7   3  21       10.93       13.32      3.04 o
   8   3  21        8.50        6.36      3.02 o
 -10   4  21       16.85       21.54      8.13 o
  -9   4  21       24.43       24.07      4.42 o
  -8   4  21       19.02       25.94      4.29 o
  -7   4  21        1.50        4.93      3.45 o
  -6   4  21        0.02        6.18      3.25 o
  -5   4  21        2.20        0.99      2.65 o
  -4   4  21       23.79       24.87      3.20 o
  -3   4  21      178.45      191.57      6.38 o
  -2   4  21       32.29       24.87      3.81 o
  -1   4  21       37.80       35.81      3.37 o
   0   4  21        1.96       -2.15      2.15 o
   1   4  21      205.27      192.24      6.68 o
   2   4  21      156.68      155.91      6.14 o
   3   4  21       13.99       11.38      2.42 o
   4   4  21       17.10       20.59      2.78 o
   5   4  21        4.08        6.57      2.90 o
   6   4  21        4.75       10.39      3.27 o
   7   4  21        2.11        7.92      2.91 o
   8   4  21        1.13        1.53      3.37 o
  -9   5  21        0.12       -2.09      4.86 o
  -8   5  21       31.66       27.99      4.20 o
  -7   5  21       62.70       68.77      5.02 o
  -6   5  21       20.10       21.68      3.53 o
  -5   5  21      146.45      131.00      5.80 o
  -4   5  21       91.52       80.21      4.33 o
  -3   5  21      301.38      287.86      7.28 o
  -2   5  21       34.80       24.85      3.06 o
  -1   5  21        3.83        0.44      2.50 o
   0   5  21       52.84       40.41      3.85 o
   1   5  21        0.58       -2.30      2.30 o
   2   5  21        1.53       -1.30      2.48 o
   3   5  21        4.21        3.13      2.76 o
   4   5  21        0.20       -1.21      4.16 o
   5   5  21       30.89       29.18      4.42 o
   6   5  21       11.69       18.36      4.54 o
   7   5  21        6.34        4.96      3.49 o
   8   5  21        0.22        1.81      4.22 o
  -9   6  21        2.14       -4.14      4.14 o
  -8   6  21        0.51        3.32      3.57 o
  -7   6  21       32.81       38.64      4.57 o
  -6   6  21       13.41       10.18      3.63 o
  -5   6  21       42.19       46.99      5.25 o
  -4   6  21       52.88       45.33      4.61 o
  -3   6  21        2.99        1.59      2.54 o
  -2   6  21       83.42       70.83      4.37 o
  -1   6  21        3.00       -2.67      2.67 o
   0   6  21        6.62        7.84      2.99 o
   1   6  21        7.41        8.93      3.61 o
   2   6  21        1.99        0.33      2.73 o
   3   6  21        0.97       -0.11      2.70 o
   4   6  21       10.29        6.51      5.00 o
   5   6  21        2.33        2.55      5.04 o
   6   6  21        3.17       -1.67     10.70 o
   7   6  21        0.02       -3.72      4.04 o
  -8   7  21        0.00       -0.70      3.76 o
  -7   7  21        0.46        4.89      3.70 o
  -6   7  21        1.13        4.07      3.44 o
  -5   7  21       14.17       12.11      4.40 o
  -4   7  21       40.51       47.09      4.69 o
  -3   7  21        1.79        2.73      2.78 o
  -2   7  21       51.88       55.97      4.33 o
  -1   7  21       72.68       64.31      4.52 o
   0   7  21       38.44       44.94      5.15 o
   1   7  21       73.00       84.68      6.87 o
   2   7  21        9.57        9.96      3.32 o
   3   7  21        2.52       -0.85      3.59 o
   4   7  21        8.09        8.30      5.44 o
   5   7  21        0.15       -4.09      4.09 o
   6   7  21        0.97        5.57      4.56 o
  -7   8  21        6.85        2.89      4.00 o
  -6   8  21       28.33       32.89      4.79 o
  -5   8  21        1.07       -4.23      4.23 o
  -4   8  21       35.69       45.20      5.79 o
  -3   8  21       21.82       18.10      4.02 o
  -2   8  21       96.25      100.04      5.53 o
  -1   8  21        0.55        5.43      3.15 o
   0   8  21       15.75       15.57      3.92 o
   1   8  21       25.43       28.96      4.50 o
   2   8  21        0.01       -0.97      3.89 o
   3   8  21        8.44        2.33      5.96 o
   4   8  21        5.87        9.16      6.03 o
   5   8  21        0.11        5.53      4.55 o
  -6   9  21        0.09       -0.11      4.37 o
  -5   9  21       14.09       18.83      9.20 o
  -4   9  21       13.48       30.25      7.01 o
  -3   9  21       33.46       38.53      5.14 o
  -2   9  21       10.73       14.25      3.91 o
  -1   9  21        0.51        0.63      3.11 o
   0   9  21        0.00        4.11      3.74 o
   1   9  21       13.13       14.34      3.92 o
   2   9  21        0.12        4.09      6.63 o
   3   9  21       36.11       34.44      7.70 o
   4   9  21       15.01       10.36      6.18 o
  -4  10  21        0.03        6.17      6.50 o
  -3  10  21       10.98       28.68      7.65 o
  -2  10  21       10.70        9.78      5.17 o
  -1  10  21        3.43        1.99      4.14 o
   0  10  21       17.64       15.73      4.53 o
   1  10  21        0.13       -1.88      7.40 o
   2  10  21       22.26       38.97      8.47 o
   3  10  21        0.37       -6.55      6.73 o
  -8   0  22       10.42       12.85      3.25 o
  -6   0  22      431.31      473.69     11.12 o
  -4   0  22       92.61       89.75      4.86 o
  -2   0  22      203.77      222.50      9.49 o
   0   0  22      437.33      394.02     12.70 o
   2   0  22      351.61      347.01      9.54 o
   4   0  22       69.24       75.96      4.74 o
   6   0  22        0.21        0.25      4.56 o
   8   0  22        2.33        1.38      4.46 o
 -10   1  22        3.92       13.07      4.64 o
  -9   1  22        0.22        1.96      2.77 o
  -8   1  22        5.56        3.75      2.52 o
  -7   1  22       32.91       34.23      4.07 o
  -6   1  22      405.56      389.90      8.44 o
  -5   1  22      466.29      461.66      8.42 o
  -4   1  22      515.86      526.70      8.21 o
  -3   1  22      120.27      137.48      4.22 o
  -2   1  22      983.97      987.22     16.32 o
  -1   1  22      132.52      134.81      5.29 o
   0   1  22      317.52      326.11      8.09 o
   1   1  22       92.64       99.68      3.71 o
   2   1  22      413.78      409.04      7.44 o
   3   1  22       67.19       62.42      3.43 o
   4   1  22        4.26        2.49      1.83 o
   5   1  22        0.24       -1.94      2.43 o
   6   1  22        0.28        0.60      2.66 o
   7   1  22       12.98        9.77      3.18 o
   8   1  22        1.04        4.52      3.19 o
 -10   2  22        0.20       -2.66      4.51 o
  -9   2  22        3.06       -2.34      3.27 o
  -8   2  22        9.08        8.16      2.98 o
  -7   2  22      104.75      114.03      5.06 o
  -6   2  22       44.71       39.64      5.49 o
  -5   2  22        4.06        0.99      2.58 o
  -4   2  22       19.08       14.99      2.23 o
  -3   2  22       96.72       94.60      4.42 o
  -2   2  22        1.90       -1.39      1.98 o
  -1   2  22      218.72      203.17      6.36 o
   0   2  22      174.10      177.12      6.06 o
   1   2  22       88.11       77.48      4.35 o
   2   2  22       12.15       11.57      2.49 o
   3   2  22       22.63       25.41      2.54 o
   4   2  22        8.37       12.11      2.55 o
   5   2  22        0.51        3.73      2.66 o
   6   2  22       10.76       14.94      6.08 o
   7   2  22        4.84        6.66      3.14 o
   8   2  22        0.04        3.30      3.13 o
 -10   3  22        1.06       -4.47      4.47 o
  -9   3  22       23.97       33.07      4.64 o
  -8   3  22       55.07       60.12      5.12 o
  -7   3  22        0.63        8.77      3.46 o
  -6   3  22        3.77        3.93      2.86 o
  -5   3  22        1.19       -1.10      2.50 o
  -4   3  22       75.68       75.61      3.64 o
  -3   3  22       22.80       24.48      3.09 o
  -2   3  22      175.62      168.41      5.96 o
  -1   3  22        9.37        9.25      3.54 o
   0   3  22        5.97       10.45      2.62 o
   1   3  22      327.85      292.44      7.94 o
   2   3  22      442.68      435.09      9.96 o
   3   3  22       14.80       13.35      2.51 o
   4   3  22        2.19        1.82      2.14 o
   5   3  22        0.78        5.27      2.84 o
   6   3  22        0.43       -2.69      2.69 o
   7   3  22        1.27        3.42      3.27 o
   8   3  22        0.05        5.83      3.94 o
  -9   4  22        4.46        7.38      4.15 o
  -8   4  22        0.01        0.10      3.41 o
  -7   4  22        6.61       10.55      3.72 o
  -6   4  22      291.46      258.13     13.36 o
  -5   4  22       25.86       30.34      3.85 o
  -4   4  22       19.47       12.80      2.82 o
  -3   4  22       27.04       25.97      3.26 o
  -2   4  22        0.03       -2.11      2.11 o
  -1   4  22        9.07        1.55      2.31 o
   0   4  22        0.72       -2.23      2.23 o
   1   4  22        0.04       -2.39      2.39 o
   2   4  22       19.55       23.09      3.83 o
   3   4  22        0.39       -0.06      2.50 o
   4   4  22       21.31       14.70      5.88 o
   5   4  22       11.16        9.39      3.72 o
   6   4  22      153.94      158.50      7.76 o
   7   4  22        0.00        9.14      4.14 o
   8   4  22        1.58       -4.08      4.08 o
  -9   5  22        4.83        4.91      4.08 o
  -8   5  22        0.20        2.96      3.87 o
  -7   5  22        3.24        1.93      3.32 o
  -6   5  22        3.56        4.40      3.65 o
  -5   5  22        3.47        4.09      2.84 o
  -4   5  22      114.91      109.04      5.53 o
  -3   5  22        4.62        7.56      2.65 o
  -2   5  22       88.43       81.14      4.88 o
  -1   5  22        0.11       -0.65      2.53 o
   0   5  22       50.01       44.85      4.08 o
   1   5  22       18.57       18.14      3.26 o
   2   5  22        0.11       -2.16      2.16 o
   3   5  22        0.12       -2.48      2.48 o
   4   5  22       30.09       33.15      6.11 o
   5   5  22        1.60        1.99      6.88 o
   6   5  22        1.15       -1.09      4.56 o
   7   5  22        0.49        0.25      3.90 o
  -8   6  22        5.63        6.37      3.80 o
  -7   6  22        2.54        8.47      3.65 o
  -6   6  22       63.85       78.52      5.70 o
  -5   6  22       58.66       52.93      5.77 o
  -4   6  22        0.22        0.85      2.81 o
  -3   6  22      121.43      112.61      5.18 o
  -2   6  22        0.10       -0.29      2.47 o
  -1   6  22      280.28      245.68      8.38 o
   0   6  22        7.59        4.90      3.72 o
   1   6  22        4.72        4.69      2.84 o
   2   6  22        6.56        9.87      3.78 o
   3   6  22        2.60        1.80      3.42 o
   4   6  22        1.53        5.65      5.99 o
   5   6  22       11.95       17.69      5.86 o
   6   6  22        2.21       -2.92      5.08 o
   7   6  22        0.88       -0.85      4.29 o
  -8   7  22        7.42       10.74      4.24 o
  -7   7  22        0.21        5.35      3.80 o
  -6   7  22        7.86       13.07      3.85 o
  -5   7  22       28.66       35.45      8.04 o
  -4   7  22        4.30       12.23      3.56 o
  -3   7  22        0.00        1.12      2.74 o
  -2   7  22       16.77       21.84      3.38 o
  -1   7  22       24.92       33.26      3.90 o
   0   7  22        5.15        7.75      3.33 o
   1   7  22        2.07        1.15      3.22 o
   2   7  22        8.31        6.98      3.42 o
   3   7  22        1.68        1.88      3.92 o
   4   7  22        0.27        4.74      5.29 o
   5   7  22        0.76       -3.13      5.01 o
   6   7  22        1.77       -1.88      4.24 o
  -7   8  22        8.89        3.45      3.85 o
  -6   8  22       17.50       19.51      4.37 o
  -5   8  22       10.94       11.39      4.64 o
  -4   8  22        3.85        3.28      4.17 o
  -3   8  22       58.79       70.17      9.19 o
  -2   8  22       17.44       25.70      3.90 o
  -1   8  22        8.80       15.67      3.58 o
   0   8  22       27.27       19.93      3.75 o
   1   8  22        0.11        3.29      3.33 o
   2   8  22       44.61       41.36      4.88 o
   3   8  22       36.77       40.28     11.70 o
   4   8  22        0.23        4.58      6.04 o
   5   8  22       15.49       15.41      6.66 o
  -6   9  22        0.96        9.34      7.56 o
  -5   9  22        0.10        0.71      4.64 o
  -4   9  22       10.15        6.10      4.63 o
  -3   9  22        0.95       -3.12      3.40 o
  -2   9  22       35.46       46.36      7.12 o
  -1   9  22        0.12       -0.26      3.28 o
   0   9  22       26.06       18.29      4.45 o
   1   9  22        0.78       -3.76      4.25 o
   2   9  22        1.44        1.30      5.72 o
   3   9  22        6.23       10.31      6.61 o
   4   9  22        6.51       -0.37      6.03 o
  -4  10  22       28.19       28.86     11.80 o
  -3  10  22       39.56       47.88      8.31 o
  -2  10  22        0.75        7.11      5.22 o
  -1  10  22        9.28       10.34      4.68 o
   0  10  22        3.09        0.43      4.18 o
   1  10  22        5.91        7.68      5.19 o
   2  10  22       18.70       34.68     18.40 o
  -9   0  23        0.05        0.21      5.63 o
  -7   0  23        0.16       -4.71      4.71 o
  -5   0  23      526.74      499.40     20.68 o
  -3   0  23      586.66      582.63     16.09 o
  -1   0  23     2454.18     2240.63     44.55 o
   1   0  23       72.69       56.00      5.78 o
   3   0  23      154.04      147.49      6.41 o
   5   0  23        2.34       -2.35      3.23 o
   7   0  23       59.64       80.80      8.34 o
  -9   1  23        0.02       -3.77      3.77 o
  -8   1  23        3.96        3.15      3.22 o
  -7   1  23       50.62       64.29      7.22 o
  -6   1  23       80.42       86.69      5.56 o
  -5   1  23        0.03        3.51      3.62 o
  -4   1  23       25.65       33.29      2.67 o
  -3   1  23      235.21      223.72      5.43 o
  -2   1  23       15.61       24.87      3.07 o
  -1   1  23        0.44       -1.16      3.21 o
   0   1  23      584.17      599.86     11.85 o
   1   1  23     1184.13     1109.83     18.15 o
   2   1  23       12.84       15.36      3.03 o
   3   1  23       34.07       39.06      3.13 o
   4   1  23       32.03       29.16      3.02 o
   5   1  23        9.17        2.54      2.54 o
   6   1  23        5.26        5.35      3.22 o
   7   1  23        9.80        8.03      3.25 o
   8   1  23        4.08        2.84      3.85 o
 -10   2  23        1.06       -6.35      6.35 o
  -9   2  23        6.17        3.33      3.67 o
  -8   2  23        4.80        4.50      6.34 o
  -7   2  23       79.99       85.84      5.39 o
  -6   2  23       47.45       42.85      4.15 o
  -5   2  23       29.75       26.26      3.55 o
  -4   2  23       16.49       19.90      2.65 o
  -3   2  23        4.28        1.13      2.32 o
  -2   2  23        4.60        2.13      2.25 o
  -1   2  23       30.75       31.09      3.23 o
   0   2  23      225.90      230.72      7.05 o
   1   2  23      403.23      377.36      9.58 o
   2   2  23        3.06        6.46      2.73 o
   3   2  23      266.01      278.98      7.73 o
   4   2  23       43.80       45.60      3.87 o
   5   2  23       56.07       43.82      9.69 o
   6   2  23        0.92       -2.50      3.05 o
   7   2  23        1.83        4.94      3.59 o
   8   2  23        0.23        1.89      4.93 o
 -10   3  23        0.07        7.27      7.49 o
  -9   3  23        5.87       16.33      4.25 o
  -8   3  23       43.52       46.38      4.85 o
  -7   3  23      144.42      160.53      7.20 o
  -6   3  23       47.94       35.35      4.19 o
  -5   3  23        9.61        2.58      2.68 o
  -4   3  23       68.90       64.92      3.54 o
  -3   3  23       52.23       53.98      3.94 o
  -2   3  23        6.21       -0.75      2.20 o
  -1   3  23        3.46       -0.06      2.23 o
   0   3  23        7.59       11.71      2.93 o
   1   3  23      131.70      119.09      7.43 o
   2   3  23       26.61       27.49      3.66 o
   3   3  23        0.59        3.85      2.54 o
   4   3  23        0.19        0.00      3.19 o
   5   3  23        2.65        4.62      4.45 o
   6   3  23       55.03       46.80      5.16 o
   7   3  23        0.05        1.92      4.79 o
   8   3  23        0.28       -4.26      4.81 o
  -9   4  23        0.01       -3.49      3.76 o
  -8   4  23        0.29       -0.70      3.74 o
  -7   4  23        3.45        5.62      3.57 o
  -6   4  23       42.07       46.54      4.72 o
  -5   4  23       32.95       28.50      3.91 o
  -4   4  23       35.12       31.38      3.58 o
  -3   4  23       61.46       53.36      4.06 o
  -2   4  23        3.93        3.39      2.60 o
  -1   4  23        3.59       -1.06      2.33 o
   0   4  23       27.01       22.50      3.30 o
   1   4  23      102.78      101.03      5.26 o
   2   4  23       34.80       32.94      3.74 o
   3   4  23       26.13       28.30      4.36 o
   4   4  23      152.98      167.97      9.93 o
   5   4  23       22.57       19.97      8.67 o
   6   4  23       31.81       50.73     15.37 o
   7   4  23        1.54        4.28      4.96 o
   8   4  23        2.58       -0.47      5.29 o
  -9   5  23        0.43        0.28      4.03 o
  -8   5  23        8.36        3.36      3.81 o
  -7   5  23       30.00       29.90      4.68 o
  -6   5  23       54.98       52.78      7.28 o
  -5   5  23       15.77       10.30      3.74 o
  -4   5  23      205.40      191.96      8.04 o
  -3   5  23       34.37       38.95      4.87 o
  -2   5  23      247.88      229.19     10.09 o
  -1   5  23      251.59      216.49      7.42 o
   0   5  23       54.48       52.31      4.37 o
   1   5  23        0.27       -2.43      2.54 o
   2   5  23        3.01       -0.14      2.51 o
   3   5  23        6.29        3.35      2.86 o
   4   5  23       38.74       36.56      6.38 o
   5   5  23       17.26       24.94     12.05 o
   6   5  23        1.59        1.78     10.27 o
   7   5  23        5.31        5.70      4.34 o
  -8   6  23        2.27        2.29      3.76 o
  -7   6  23       17.40       19.11      4.96 o
  -6   6  23       13.11        9.99      3.63 o
  -5   6  23        9.96        4.83      3.98 o
  -4   6  23       12.03        9.86      3.36 o
  -3   6  23        6.90       10.81      3.02 o
  -2   6  23       16.70       17.03      3.22 o
  -1   6  23       18.55       11.04      3.32 o
   0   6  23       74.68       68.77      5.10 o
   1   6  23        4.49        3.72      3.08 o
   2   6  23        0.01       -2.47      2.47 o
   3   6  23        7.90        5.45      3.78 o
   4   6  23        1.58       -1.94      4.56 o
   5   6  23        6.41       10.42      5.62 o
   6   6  23        0.21       -4.89      4.89 o
   7   6  23        7.21        7.45      7.10 o
  -7   7  23       14.29       10.87      4.04 o
  -6   7  23        1.57        8.02      3.77 o
  -5   7  23        1.57        8.10      4.10 o
  -4   7  23        1.47        1.24      4.73 o
  -3   7  23        0.71        3.03      2.86 o
  -2   7  23       18.94       27.30      4.51 o
  -1   7  23        4.06        8.09      3.13 o
   0   7  23       81.69       99.15      6.08 o
   1   7  23       48.15       54.41      5.08 o
   2   7  23       29.00       35.11      4.53 o
   3   7  23        5.16        1.93      3.80 o
   4   7  23        2.72        7.74      5.80 o
   5   7  23        1.06        5.52      5.82 o
   6   7  23        0.25        0.91      4.48 o
  -6   8  23        0.81        5.07      3.85 o
  -5   8  23       13.28        8.41      4.72 o
  -4   8  23        8.84        6.40      4.82 o
  -3   8  23        2.59        9.25      3.89 o
  -2   8  23      114.72      120.70      6.04 o
  -1   8  23      192.82      203.74      7.67 o
   0   8  23       60.71       64.45      5.63 o
   1   8  23       22.83       20.11      4.29 o
   2   8  23        8.92        8.29      4.38 o
   3   8  23        0.13        1.28      5.69 o
   4   8  23        0.12       -0.96      5.42 o
   5   8  23        0.83        1.06      6.19 o
  -5   9  23        3.46       -0.47      4.66 o
  -4   9  23       22.66       29.06      5.72 o
  -3   9  23        1.02        2.13      3.78 o
  -2   9  23       38.35       49.84      5.49 o
  -1   9  23       30.02       30.17      5.19 o
   0   9  23       17.83       16.38      3.99 o
   1   9  23        0.00       -3.81      3.81 o
   2   9  23        0.01        1.04      5.95 o
   3   9  23        0.44        5.30      6.45 o
   4   9  23        9.65        3.24      6.52 o
  -3  10  23        7.04        4.49      6.49 o
  -2  10  23        2.83       -4.41      4.65 o
  -1  10  23        2.02        2.46      4.26 o
   0  10  23       14.02        8.41      8.10 o
   1  10  23        0.79       -0.94     13.02 o
  -8   0  24       22.70       15.76      6.49 o
  -6   0  24      437.48      434.42     19.61 o
  -4   0  24      210.08      198.14      9.00 o
  -2   0  24      650.90      658.73     17.75 o
   0   0  24       27.59       36.87      8.38 o
   2   0  24      223.47      220.86      9.72 o
   4   0  24       11.95        5.92      5.78 o
   6   0  24        5.38        4.94      3.82 o
   8   0  24        4.50        9.63      7.63 o
 -10   1  24        0.00       -5.92      5.92 o
  -9   1  24        7.56        5.69      4.33 o
  -8   1  24       14.37       14.77      4.55 o
  -7   1  24       35.16       31.29      4.92 o
  -6   1  24        0.37       -1.36      3.48 o
  -5   1  24       78.31       71.23      8.74 o
  -4   1  24        0.12       -2.20      2.20 o
  -3   1  24       14.35       15.09      3.43 o
  -2   1  24       82.90       77.60      4.37 o
  -1   1  24      189.55      193.11      6.41 o
   0   1  24        5.58        6.41      3.72 o
   1   1  24        5.00       24.24      4.76 o
   2   1  24       93.83       91.92      5.17 o
   3   1  24        0.74       -0.72      2.28 o
   4   1  24        0.92        0.62      3.96 o
   5   1  24        9.50        9.38      3.54 o
   6   1  24        1.04        1.94      3.46 o
   7   1  24        2.71        1.12      4.40 o
   8   1  24        0.54        7.04      4.99 o
 -10   2  24        5.61       10.34      7.56 o
  -9   2  24        3.62        0.48      6.24 o
  -8   2  24       21.22       21.31      6.43 o
  -7   2  24      129.35      141.83      6.72 o
  -6   2  24        0.42        0.60      6.45 o
  -5   2  24       60.92       53.62      4.27 o
  -4   2  24       11.54        5.31      2.05 o
  -3   2  24       99.35       96.02      4.75 o
  -2   2  24       53.20       39.84      3.63 o
  -1   2  24       15.39       16.12      4.84 o
   0   2  24      373.70      361.30      8.99 o
   1   2  24      226.54      247.17      7.51 o
   2   2  24      385.04      376.93      9.29 o
   3   2  24       27.48       35.98      4.59 o
   4   2  24      209.43      207.79     10.34 o
   5   2  24        0.05       -2.49      5.78 o
   6   2  24        0.01       -3.88      3.88 o
   7   2  24        0.73        3.90      7.27 o
   8   2  24        0.01       -4.74      4.74 o
  -9   3  24        0.88       -0.70      3.91 o
  -8   3  24       13.41        9.09      3.93 o
  -7   3  24      257.87      252.17      8.99 o
  -6   3  24       14.05       13.59      4.85 o
  -5   3  24        0.64       -2.74      2.74 o
  -4   3  24        8.89        4.91      2.22 o
  -3   3  24        0.87       -2.22      2.22 o
  -2   3  24        2.47       -1.89      2.80 o
  -1   3  24       27.08       18.94      3.17 o
   0   3  24       27.91       28.70      3.52 o
   1   3  24       54.97       47.79      4.07 o
   2   3  24       50.44       55.14      4.24 o
   3   3  24       58.75       52.82      4.28 o
   4   3  24       61.21       65.39      6.95 o
   5   3  24      266.72      258.09     20.36 o
   6   3  24        8.30       14.97      5.56 o
   7   3  24        1.21       -2.97      4.42 o
   8   3  24        0.02       -0.23      5.21 o
  -9   4  24       13.38       12.10      4.38 o
  -8   4  24        3.58        1.56      3.62 o
  -7   4  24       79.40       94.43      7.70 o
  -6   4  24      195.84      182.07      7.64 o
  -5   4  24        0.00       -1.81      2.74 o
  -4   4  24        2.53        7.49      2.84 o
  -3   4  24       36.80       37.81      5.54 o
  -2   4  24      267.08      235.46     11.21 o
  -1   4  24      200.92      178.25      6.62 o
   0   4  24      182.34      177.98      6.69 o
   1   4  24        0.02       -1.24      3.52 o
   2   4  24       37.77       31.68      3.76 o
   3   4  24       14.65        9.47      2.92 o
   4   4  24       74.79       76.78      7.75 o
   5   4  24       35.94       39.42      8.02 o
   6   4  24       33.00       25.43      6.16 o
   7   4  24        3.55       -1.57      4.73 o
  -9   5  24        0.00        7.70      6.63 o
  -8   5  24        4.58       -1.82      3.66 o
  -7   5  24        8.11        8.21      4.05 o
  -6   5  24        0.54       -0.58      3.39 o
  -5   5  24        0.82        5.34      3.36 o
  -4   5  24        0.70        4.12      3.20 o
  -3   5  24       60.70       55.43      4.53 o
  -2   5  24        1.38        3.31      2.87 o
  -1   5  24      134.31      120.72      6.53 o
   0   5  24        3.27        2.52      2.84 o
   1   5  24        4.01        3.33      3.63 o
   2   5  24        6.54        1.56      2.92 o
   3   5  24        2.50        0.44      2.87 o
   4   5  24       50.84       50.57      7.25 o
   5   5  24       15.64       15.15      5.78 o
   6   5  24        9.73       20.82      6.10 o
   7   5  24        1.76       -1.35      4.23 o
  -8   6  24        1.66        2.52      4.32 o
  -7   6  24        0.10        1.58      3.83 o
  -6   6  24       11.32        9.42      3.64 o
  -5   6  24        0.58       -2.52      3.80 o
  -4   6  24       24.40       28.30      4.20 o
  -3   6  24        6.02        4.77      3.09 o
  -2   6  24        8.07        3.41      3.12 o
  -1   6  24       10.35        8.26      3.63 o
   0   6  24       13.05        9.05      3.24 o
   1   6  24        9.06        3.18      3.59 o
   2   6  24        3.42        1.55      2.97 o
   3   6  24       11.77       10.82      4.04 o
   4   6  24        4.29       -3.68      6.60 o
   5   6  24        0.09        5.57      6.42 o
   6   6  24        5.43       16.78      6.42 o
  -7   7  24        0.01        5.15      4.56 o
  -6   7  24       72.86       82.57      7.98 o
  -5   7  24       45.23       53.74      6.09 o
  -4   7  24        2.26        2.62      4.10 o
  -3   7  24        9.33       16.57      3.77 o
  -2   7  24        0.00        0.38      3.19 o
  -1   7  24      229.40      265.19      9.14 o
   0   7  24      220.04      220.74      9.56 o
   1   7  24        8.91       21.89      4.17 o
   2   7  24       46.78       49.70      5.01 o
   3   7  24        3.70        2.07      4.57 o
   4   7  24       38.96       41.93      9.24 o
   5   7  24        3.47       -0.10      5.33 o
  -6   8  24        1.49       -3.32      3.62 o
  -5   8  24        3.36        2.90      4.76 o
  -4   8  24        0.63        1.97      4.27 o
  -3   8  24        4.32        3.52      3.99 o
  -2   8  24       10.63       20.49      3.86 o
  -1   8  24        3.82       14.07      3.68 o
   0   8  24        1.96       -0.07      3.61 o
   1   8  24        2.85       -1.64      3.32 o
   2   8  24       23.80       18.81      5.25 o
   3   8  24        2.24       -5.31      5.31 o
   4   8  24        0.28       -5.05      5.05 o
  -5   9  24        0.29       -1.20      4.59 o
  -4   9  24        8.79        9.32      6.85 o
  -3   9  24       21.58       29.69      6.39 o
  -2   9  24        0.07       -3.65      3.65 o
  -1   9  24        5.72        4.18      3.66 o
   0   9  24        0.30        2.62      3.88 o
   1   9  24        2.87        3.86      4.97 o
   2   9  24        0.84       -5.27     16.65 o
   3   9  24        1.97       -7.32     10.91 o
  -2  10  24        3.17       -0.95      4.83 o
  -1  10  24       15.67       19.69      5.30 o
   0  10  24        4.35        2.05      5.30 o
  -9   0  25        6.02        6.70      6.42 o
  -7   0  25       31.54       23.75      6.92 o
  -5   0  25       99.38       87.44      9.27 o
  -3   0  25      309.00      276.88     10.89 o
  -1   0  25     2045.25     1970.16     43.72 o
   1   0  25       47.14       29.37     11.23 o
   3   0  25       82.70       73.79     16.15 o
   5   0  25        5.35        6.78      6.21 o
   7   0  25        7.35        0.64      6.35 o
 -10   1  25        5.22       12.48      7.63 o
  -9   1  25        8.16        5.62      4.53 o
  -8   1  25       33.52       29.99      6.13 o
  -7   1  25       46.10       52.77      5.92 o
  -6   1  25       17.16       15.83      4.51 o
  -5   1  25       45.21       38.51      7.06 o
  -4   1  25       33.80       28.98      3.57 o
  -3   1  25      114.95       93.12      4.76 o
  -2   1  25      116.97      119.21      5.28 o
  -1   1  25      219.77      210.22      6.90 o
   0   1  25       65.67       76.44      5.17 o
   1   1  25     1639.72     1604.29     24.76 o
   2   1  25       51.76       58.92      4.46 o
   3   1  25       10.55        7.98      2.86 o
   4   1  25        7.80        0.06      3.91 o
   5   1  25        0.31        0.93      4.06 o
   6   1  25        9.93       16.13      5.00 o
   7   1  25        0.96        3.05      4.46 o
   8   1  25        0.07        9.79      5.52 o
  -9   2  25        6.03       -2.83      4.49 o
  -8   2  25       13.65       20.42      5.24 o
  -7   2  25       60.76       65.52     10.73 o
  -6   2  25       70.84       56.48      5.97 o
  -5   2  25       78.55       90.84      6.73 o
  -4   2  25       61.61       66.55      4.23 o
  -3   2  25       42.25       40.56      3.70 o
  -2   2  25        8.17        4.57      2.88 o
  -1   2  25       33.32       25.07      3.32 o
   0   2  25       91.59       90.65      5.02 o
   1   2  25       31.17       33.72      5.49 o
   2   2  25        2.60        4.05      2.59 o
   3   2  25       70.46       74.49      9.04 o
   4   2  25       21.25       31.77      5.71 o
   5   2  25       44.33       30.62      5.83 o
   6   2  25       15.28       16.14      5.31 o
   7   2  25        0.00        0.98      4.63 o
   8   2  25        3.44       -4.74      5.29 o
  -9   3  25        3.22       -2.18      4.64 o
  -8   3  25       19.43       18.39      5.23 o
  -7   3  25       14.61       32.62      4.48 o
  -6   3  25       31.13       32.64      4.22 o
  -5   3  25       30.92       34.37      3.96 o
  -4   3  25        0.77       -0.92      2.09 o
  -3   3  25       11.41        9.24      2.88 o
  -2   3  25       79.30       81.28      4.74 o
  -1   3  25        0.06        0.56      2.54 o
   0   3  25       33.18       32.66      3.71 o
   1   3  25      201.16      197.94     10.62 o
   2   3  25       18.85       16.03      3.34 o
   3   3  25       53.83       50.87      4.99 o
   4   3  25       10.77       21.98      5.67 o
   5   3  25       13.87       10.53      5.20 o
   6   3  25        0.59       -2.28      4.66 o
   7   3  25        0.03        1.99      5.00 o
  -9   4  25        1.77        5.26      4.35 o
  -8   4  25        3.80       11.84      4.07 o
  -7   4  25      178.53      192.44      8.30 o
  -6   4  25        6.17        9.41      3.65 o
  -5   4  25        4.51       -2.89      2.89 o
  -4   4  25        6.92        7.58      3.17 o
  -3   4  25        0.90       -2.02      2.42 o
  -2   4  25       11.72        8.26      3.02 o
  -1   4  25       19.92       11.03      3.20 o
   0   4  25       24.78       18.72      3.48 o
   1   4  25        2.61        2.31      2.78 o
   2   4  25       13.89       16.77      3.35 o
   3   4  25       13.93       14.79      3.40 o
   4   4  25        0.03        1.52      4.55 o
   5   4  25      204.38      193.07     11.27 o
   6   4  25        0.39       -2.72      4.56 o
   7   4  25        2.13        2.17      5.65 o
  -8   5  25        0.52        3.44      4.15 o
  -7   5  25       30.89       38.83      5.17 o
  -6   5  25        8.11        5.89      4.83 o
  -5   5  25       20.36       17.98      3.95 o
  -4   5  25        3.01        2.05      3.12 o
  -3   5  25       16.56       17.49      3.51 o
  -2   5  25       39.14       45.86      4.35 o
  -1   5  25       55.37       45.60      4.39 o
   0   5  25       29.86       26.45      4.53 o
   1   5  25        6.32       -0.39      2.85 o
   2   5  25        0.28       -0.65      2.84 o
   3   5  25       18.27       17.38      4.35 o
   4   5  25        1.36       -3.55      5.85 o
   5   5  25       11.45       11.57      5.79 o
   6   5  25       18.49       17.95      7.35 o
   7   5  25        6.93        4.91     11.84 o
  -8   6  25        0.00        1.32      4.19 o
  -7   6  25        0.89        4.50      5.48 o
  -6   6  25        4.04        9.45      4.07 o
  -5   6  25       12.88       16.60      5.35 o
  -4   6  25        1.69        9.73      4.78 o
  -3   6  25        9.74        5.75      3.11 o
  -2   6  25       19.48       16.44      3.66 o
  -1   6  25       60.80       63.88      5.13 o
   0   6  25        6.09        3.96      3.13 o
   1   6  25        7.49        6.94      4.76 o
   2   6  25        3.24        1.41      3.12 o
   3   6  25       19.51       18.21      4.52 o
   4   6  25       12.84       19.19      6.03 o
   5   6  25        6.31       19.35      6.13 o
   6   6  25        0.55        9.14      5.99 o
  -7   7  25        3.15        3.37      4.36 o
  -6   7  25        9.22       14.35      5.19 o
  -5   7  25       62.24       56.25      7.22 o
  -4   7  25        9.20        4.72      4.10 o
  -3   7  25       15.11       18.21      6.92 o
  -2   7  25       13.62        8.77      4.32 o
  -1   7  25       45.55       38.03      4.74 o
   0   7  25        5.05        6.39      3.46 o
   1   7  25       25.36       34.09      5.65 o
   2   7  25       16.24       24.68      6.15 o
   3   7  25      109.47      117.74     32.06 o
   4   7  25        0.00       -1.19      5.27 o
   5   7  25        0.03        4.64      5.77 o
  -6   8  25        0.07       -3.60      3.60 o
  -5   8  25        4.83       11.47      5.02 o
  -4   8  25       18.62       31.85      5.72 o
  -3   8  25        1.05       -2.10      3.66 o
  -2   8  25        0.69        3.00      3.52 o
  -1   8  25       56.11       57.96      5.76 o
   0   8  25        0.01       -1.72      3.57 o
   1   8  25        2.27        0.84      3.54 o
   2   8  25        7.91       11.17      4.98 o
   3   8  25        0.03       -2.30      5.79 o
   4   8  25        1.09       -5.05      5.62 o
  -4   9  25        0.77       -1.62      4.38 o
  -3   9  25        0.54        3.40      5.28 o
  -2   9  25        0.25       -1.03      6.09 o
  -1   9  25       12.99        7.81      4.13 o
   0   9  25        8.82       20.85      4.88 o
   1   9  25        0.78        2.18      4.53 o
   2   9  25        0.53        3.93      6.50 o
   3   9  25        3.08       12.27      7.49 o
  -8   0  26       31.57       36.37      7.99 o
  -6   0  26       10.58       11.41      6.21 o
  -4   0  26       43.40       42.09      5.35 o
  -2   0  26      349.14      331.75     12.25 o
   0   0  26      793.05      775.95     20.73 o
   2   0  26       38.75       28.00      9.38 o
   4   0  26       25.58       28.74      7.77 o
   6   0  26        0.25        2.21      6.28 o
   8   0  26       21.35       40.01     10.34 o
  -9   1  26       10.16        6.55      4.79 o
  -8   1  26        0.19       -3.19      3.89 o
  -7   1  26       33.03       34.49      5.32 o
  -6   1  26        5.60        3.23      3.91 o
  -5   1  26      118.70      108.68      7.39 o
  -4   1  26       82.75       87.63      4.71 o
  -3   1  26      158.48      160.99      6.12 o
  -2   1  26      228.33      204.02      8.71 o
  -1   1  26       97.50       92.76      4.98 o
   0   1  26      331.86      355.71      9.77 o
   1   1  26       73.41       96.42      5.16 o
   2   1  26        3.29        7.44      2.72 o
   3   1  26       36.91       31.46      3.69 o
   4   1  26       20.83       16.01      5.04 o
   5   1  26        5.21       -2.41      4.28 o
   6   1  26       32.08       37.74      6.45 o
   7   1  26        0.44       -1.20      5.19 o
  -9   2  26        0.53       -6.10      9.91 o
  -8   2  26       38.30       39.96      9.52 o
  -7   2  26        0.03       10.32      4.45 o
  -6   2  26       95.88       96.41     14.05 o
  -5   2  26       16.26       10.44      4.14 o
  -4   2  26        2.23        9.67      2.84 o
  -3   2  26        0.98       -0.29      2.39 o
  -2   2  26        5.70        0.67      2.58 o
  -1   2  26        0.01       -2.50      2.50 o
   0   2  26       23.25       26.91      3.64 o
   1   2  26       99.16      101.30      8.46 o
   2   2  26        6.71        6.81      2.86 o
   3   2  26       79.66       83.26      5.01 o
   4   2  26        5.81        5.73      4.57 o
   5   2  26        7.95       -1.80      4.50 o
   6   2  26        0.02       -1.24      5.46 o
   7   2  26        0.10        5.44      6.99 o
  -9   3  26        3.71       -2.99      4.77 o
  -8   3  26        5.17       -4.34      4.34 o
  -7   3  26       20.26       26.19      5.44 o
  -6   3  26        3.00        3.91      6.92 o
  -5   3  26        0.37       -0.03      2.78 o
  -4   3  26       45.38       41.11      3.24 o
  -3   3  26       52.63       44.74      4.00 o
  -2   3  26        0.34       -1.17      2.72 o
  -1   3  26        1.48        0.89      2.61 o
   0   3  26       49.01       52.75      4.39 o
   1   3  26       10.45       12.47      3.10 o
   2   3  26       20.36       22.43      4.83 o
   3   3  26        9.86       15.60      5.75 o
   4   3  26       24.49       18.99      6.92 o
   5   3  26      161.50      174.74     10.74 o
   6   3  26        0.98        0.87      5.21 o
   7   3  26        5.70        6.17      8.27 o
  -9   4  26        6.05       13.05      7.20 o
  -8   4  26       59.52       53.43      7.01 o
  -7   4  26        1.35        4.72      3.91 o
  -6   4  26       42.27       50.48      5.08 o
  -5   4  26        2.85        2.10      3.67 o
  -4   4  26       32.61       21.34      4.05 o
  -3   4  26       19.65       21.04      3.52 o
  -2   4  26        1.56        6.44      2.97 o
  -1   4  26        3.65        2.43      2.80 o
   0   4  26       15.81        3.96      3.69 o
   1   4  26       11.28        5.07      2.84 o
   2   4  26        0.30        0.03      2.75 o
   3   4  26        1.93       -0.61      2.88 o
   4   4  26       22.81       28.00      6.15 o
   5   4  26        1.05        0.04      4.73 o
   6   4  26        1.74        8.50      5.60 o
   7   4  26        0.69       -2.44      5.32 o
  -8   5  26        0.55        6.07      4.40 o
  -7   5  26       12.56       21.88      4.69 o
  -6   5  26       23.04       25.18      6.39 o
  -5   5  26       38.61       42.24      4.90 o
  -4   5  26        0.16        0.88      4.01 o
  -3   5  26        5.70        3.05      2.84 o
  -2   5  26       19.79       15.13      3.41 o
  -1   5  26       16.12       21.71      3.88 o
   0   5  26       15.79       14.27      3.76 o
   1   5  26        9.93        3.76      3.11 o
   2   5  26       10.99        7.67      4.09 o
   3   5  26        0.02        3.80      3.72 o
   4   5  26        2.65       13.94      9.06 o
   5   5  26        5.36        4.90      5.57 o
   6   5  26        7.95       11.97      5.84 o
  -7   6  26        0.53       -0.45      3.95 o
  -6   6  26       19.17       17.69      4.49 o
  -5   6  26       12.23       10.42      4.61 o
  -4   6  26       49.89       41.67      6.63 o
  -3   6  26        1.28        4.95      3.19 o
  -2   6  26        0.00       -2.81      2.81 o
  -1   6  26        0.91        1.24      3.22 o
   0   6  26        7.53        7.23      3.37 o
   1   6  26        0.92        3.29      3.24 o
   2   6  26       65.98       83.56      8.04 o
   3   6  26        7.89       15.31      7.73 o
   4   6  26       19.56       22.15      6.85 o
   5   6  26        1.59        5.38      5.62 o
   6   6  26        3.61        9.02      5.77 o
  -7   7  26        0.72        0.16      5.10 o
  -6   7  26        0.04        2.22      4.08 o
  -5   7  26        3.36        1.54      5.09 o
  -4   7  26        4.05        8.64      5.09 o
  -3   7  26        0.04        5.28      3.91 o
  -2   7  26        5.91       10.91      3.82 o
  -1   7  26      156.02      183.58      8.06 o
   0   7  26       15.97       11.78      3.73 o
   1   7  26        0.03       -2.21      3.30 o
   2   7  26       10.38        7.09      3.94 o
   3   7  26       23.53       23.89      6.65 o
   4   7  26        0.38        2.20     12.02 o
   5   7  26        0.03        0.94      7.38 o
  -6   8  26        3.43        1.71      7.35 o
  -5   8  26        7.67        7.67      5.16 o
  -4   8  26       67.88       67.27     14.75 o
  -3   8  26        0.46        2.19      3.77 o
  -2   8  26       12.84        9.15      4.06 o
  -1   8  26        0.40        0.06      3.67 o
   0   8  26        1.90        9.52      4.14 o
   1   8  26       12.18       18.86      4.44 o
   2   8  26       24.99       27.10      5.75 o
   3   8  26        5.34        9.77      8.06 o
   4   8  26       19.01       10.58      6.94 o
  -4   9  26        0.00       -3.05      6.15 o
  -3   9  26        0.02       -3.60      4.35 o
  -2   9  26        4.38       -0.15      4.81 o
  -1   9  26        1.29       -3.18      3.82 o
   0   9  26        3.50       10.58      4.48 o
   1   9  26        0.22        6.21      4.26 o
   2   9  26        0.06        1.60      6.41 o
  -9   0  27        3.41       -0.57      5.78 o
  -7   0  27        0.25       -3.14      5.42 o
  -5   0  27        0.56        4.28      4.92 o
  -3   0  27       19.42       24.30      4.86 o
  -1   0  27       23.62       28.95      5.12 o
   1   0  27       10.10        2.33      4.46 o
   3   0  27        4.67       -2.35      3.72 o
   5   0  27        0.25       -5.56      5.56 o
   7   0  27        0.59        0.57      6.85 o
  -9   1  27        6.28        0.16      4.45 o
  -8   1  27        2.30       -3.22      4.16 o
  -7   1  27       44.91       47.12      6.70 o
  -6   1  27        1.85       -3.40      3.40 o
  -5   1  27        0.14        0.82      7.10 o
  -4   1  27       14.16       11.22      3.35 o
  -3   1  27       29.40       23.69      3.40 o
  -2   1  27       27.20       29.46      3.60 o
  -1   1  27       41.47       51.35      6.69 o
   0   1  27       35.74       39.11      4.11 o
   1   1  27       49.91       51.94      4.29 o
   2   1  27        4.30        1.20      2.81 o
   3   1  27       34.46       31.70      4.51 o
   4   1  27       25.40       10.45      9.63 o
   5   1  27       51.67       56.70      8.59 o
   6   1  27        6.95        4.33      4.98 o
   7   1  27       16.07       12.40      5.77 o
  -9   2  27        3.53        2.02      4.99 o
  -8   2  27        1.94        6.88      4.61 o
  -7   2  27       54.18       46.22      6.35 o
  -6   2  27        8.63        4.58      5.03 o
  -5   2  27        0.07       -2.82      6.28 o
  -4   2  27        1.10       -1.54      2.37 o
  -3   2  27        0.01       -2.09      2.53 o
  -2   2  27       44.15       31.55      3.72 o
  -1   2  27        0.02        3.80      2.89 o
   0   2  27       83.00       85.80      5.06 o
   1   2  27       28.57       29.05      3.75 o
   2   2  27       74.29       72.98      5.60 o
   3   2  27       59.25       76.39      4.98 o
   4   2  27       43.90       32.83      5.92 o
   5   2  27        0.52        5.59      5.26 o
   6   2  27        6.08        7.05     10.13 o
   7   2  27        0.76        0.70      6.06 o
  -9   3  27        0.00        3.50      4.99 o
  -8   3  27        4.76        5.13      4.74 o
  -7   3  27       34.17       19.76      5.47 o
  -6   3  27        7.00        5.10      4.24 o
  -5   3  27        0.06       -1.48      8.92 o
  -4   3  27        2.78        5.87      4.65 o
  -3   3  27       27.05       24.26      3.61 o
  -2   3  27        6.36        3.13      2.82 o
  -1   3  27       32.64       35.04      4.00 o
   0   3  27      188.64      193.48      7.38 o
   1   3  27        6.22        3.45      2.77 o
   2   3  27       32.08       42.94      4.27 o
   3   3  27       10.46        6.74      3.17 o
   4   3  27       48.04       48.27      6.91 o
   5   3  27       44.76       48.51      7.21 o
   6   3  27        0.02        1.25      4.98 o
   7   3  27        0.60       -0.92     11.77 o
  -8   4  27        7.85        8.95      7.88 o
  -7   4  27       16.55       17.82      5.70 o
  -6   4  27        1.24        2.28      4.49 o
  -5   4  27       29.02       40.65      4.51 o
  -4   4  27        0.94        0.26      3.31 o
  -3   4  27       55.21       54.23      4.60 o
  -2   4  27        5.98        2.35      2.76 o
  -1   4  27        4.90        7.36      3.19 o
   0   4  27       74.82       71.64      5.03 o
   1   4  27        4.05        0.95      2.91 o
   2   4  27        9.92       10.57      3.28 o
   3   4  27       16.82       15.94      4.43 o
   4   4  27       11.04       14.42      5.72 o
   5   4  27      153.00      144.37     10.34 o
   6   4  27        0.65        1.50      7.56 o
  -8   5  27        1.47       -0.21      7.20 o
  -7   5  27        5.79       10.77      4.40 o
  -6   5  27        9.89       12.23      4.15 o
  -5   5  27       13.73       11.28      3.98 o
  -4   5  27       12.37        2.28      4.46 o
  -3   5  27       12.23       11.27      3.35 o
  -2   5  27        4.88        6.54      3.25 o
  -1   5  27        0.00       -2.50      3.07 o
   0   5  27       38.02       27.45      4.00 o
   1   5  27        7.90        3.41      3.13 o
   2   5  27        2.08        1.93      3.23 o
   3   5  27       13.57       14.53      4.77 o
   4   5  27       11.87       12.23      5.82 o
   5   5  27       21.73       18.37      6.20 o
   6   5  27        3.94        4.54      5.60 o
  -7   6  27        1.31        3.39      4.17 o
  -6   6  27        9.87        8.52      4.15 o
  -5   6  27       25.16       19.81      4.55 o
  -4   6  27        1.49       -1.53      8.31 o
  -3   6  27        4.44        3.90      3.81 o
  -2   6  27       10.79       12.31      3.68 o
  -1   6  27       18.05       14.55      3.87 o
   0   6  27        2.16       -1.70      4.19 o
   1   6  27       16.18       12.46      3.63 o
   2   6  27        1.34        3.92      3.38 o
   3   6  27       27.12       22.96     17.79 o
   4   6  27        6.37        4.89      5.57 o
   5   6  27        1.88        7.91      6.42 o
  -6   7  27        0.13        4.10      4.38 o
  -5   7  27       17.88       20.40      6.16 o
  -4   7  27       13.87        8.64      8.92 o
  -3   7  27       28.58       31.17      5.30 o
  -2   7  27       24.38       27.80      7.27 o
  -1   7  27        0.01        8.05      3.84 o
   0   7  27        0.15       -3.19      3.19 o
   1   7  27        0.61        1.69      3.51 o
   2   7  27       11.32       12.57      5.11 o
   3   7  27       49.15       81.46     14.37 o
   4   7  27        7.75       -0.98      5.79 o
  -5   8  27        1.15       -1.23      5.39 o
  -4   8  27        0.06        4.72      4.97 o
  -3   8  27        0.00        0.77      4.35 o
  -2   8  27        3.79        1.76      3.93 o
  -1   8  27       11.00        2.88      3.98 o
   0   8  27       24.28       29.77      5.01 o
   1   8  27       19.47       25.92      4.86 o
   2   8  27        0.12        6.06      4.70 o
   3   8  27        1.42       -1.59      6.22 o
  -3   9  27        0.07       -5.46      5.46 o
  -2   9  27        0.02       -1.43      4.71 o
  -1   9  27        8.03        2.70      4.54 o
   0   9  27       24.42       36.87      5.91 o
   1   9  27        4.57        4.12      5.24 o
  -8   0  28       36.02       52.92      9.20 o
  -6   0  28       16.20       12.12      6.35 o
  -4   0  28      138.34      124.74      8.02 o
  -2   0  28      334.87      329.36     12.68 o
   0   0  28       32.46       37.67      5.54 o
   2   0  28      293.70      273.18     19.11 o
   4   0  28       37.30       28.81      8.49 o
   6   0  28        8.20        1.43      7.56 o
  -9   1  28        0.01       -3.81      4.31 o
  -8   1  28        0.77       -2.78      4.31 o
  -7   1  28        0.95       -0.15      4.46 o
  -6   1  28       30.36       24.51      5.19 o
  -5   1  28       22.40       22.88      4.86 o
  -4   1  28       23.51       18.80      3.32 o
  -3   1  28        2.44        3.63      2.75 o
  -2   1  28        5.84        3.63      2.76 o
  -1   1  28       60.16       56.26      5.12 o
   0   1  28       40.51       38.03      4.14 o
   1   1  28        2.61        5.56      2.86 o
   2   1  28        9.15       12.64      3.33 o
   3   1  28        2.50        4.62      2.87 o
   4   1  28       25.56       22.97      7.45 o
   5   1  28       13.13        9.19      6.67 o
   6   1  28       12.91        9.95      5.55 o
   7   1  28        2.59       13.46      9.45 o
  -9   2  28        4.74        4.64      5.04 o
  -8   2  28        0.42        0.48      4.41 o
  -7   2  28       23.20       27.47      6.42 o
  -6   2  28        0.81       -2.34      3.78 o
  -5   2  28        1.54        8.02      4.13 o
  -4   2  28        8.49        6.37      3.32 o
  -3   2  28        4.01        4.21      2.94 o
  -2   2  28       24.68       21.86      4.97 o
  -1   2  28        5.62        7.51      2.98 o
   0   2  28       89.43       98.86      5.50 o
   1   2  28        2.74        2.63      2.87 o
   2   2  28       33.84       42.69      4.20 o
   3   2  28       17.49       17.09      3.52 o
   4   2  28       46.09       36.27     13.16 o
   5   2  28        3.44        3.99      5.38 o
   6   2  28        1.89        0.56      4.92 o
   7   2  28        6.60        9.56      5.91 o
  -8   3  28        5.36        4.67      5.09 o
  -7   3  28       66.34       64.06      7.01 o
  -6   3  28        2.52        8.19      4.74 o
  -5   3  28        0.02        2.61      7.56 o
  -4   3  28        0.00       -0.02      3.86 o
  -3   3  28       18.17       15.49      3.39 o
  -2   3  28        2.79        0.53      2.67 o
  -1   3  28       38.67       35.33      4.14 o
   0   3  28        1.78        3.17      3.05 o
   1   3  28        0.78        2.37      3.04 o
   2   3  28       10.40        5.78      3.15 o
   3   3  28        0.05        0.36      3.44 o
   4   3  28        1.25       -4.35      4.91 o
   5   3  28        4.72        9.32      5.56 o
   6   3  28       12.38       17.46      6.49 o
  -8   4  28        0.66        1.52      6.99 o
  -7   4  28        3.35        0.17      4.58 o
  -6   4  28       13.77       14.57      5.09 o
  -5   4  28        0.07       -3.88      3.88 o
  -4   4  28       11.88        6.27      3.73 o
  -3   4  28       24.50       23.75      3.87 o
  -2   4  28       51.34       47.30      4.55 o
  -1   4  28        1.06       -0.79      2.79 o
   0   4  28       35.04       37.81      4.39 o
   1   4  28       43.03       42.23      4.63 o
   2   4  28       40.66       39.73      4.39 o
   3   4  28        7.85        7.28      4.03 o
   4   4  28        2.22       -4.51      4.51 o
   5   4  28        6.85       20.36      6.45 o
   6   4  28       32.58       28.11      7.70 o
  -8   5  28        0.59       -6.85      6.85 o
  -7   5  28        4.97        6.21      5.02 o
  -6   5  28        0.00        2.28      4.53 o
  -5   5  28       10.09        8.98      5.28 o
  -4   5  28       36.31       24.14      5.60 o
  -3   5  28       19.43       18.28      3.65 o
  -2   5  28       28.15       30.68      4.28 o
  -1   5  28       60.41       57.17      4.99 o
   0   5  28       15.09       16.12      3.79 o
   1   5  28        0.65        3.32      3.25 o
   2   5  28        8.70        8.23      5.01 o
   3   5  28        0.43       -2.38      3.83 o
   4   5  28        0.87        6.03      5.51 o
   5   5  28        0.94        9.54      5.82 o
   6   5  28        5.70        7.23      7.63 o
  -7   6  28        7.78       14.63      5.62 o
  -6   6  28        8.65       11.75      4.81 o
  -5   6  28       24.27       20.72      4.77 o
  -4   6  28       19.10       20.45      6.92 o
  -3   6  28        5.10        2.18      3.68 o
  -2   6  28        3.69        2.11      3.32 o
  -1   6  28        5.94       -2.99      3.38 o
   0   6  28        3.20       -2.56      3.24 o
   1   6  28        1.32        5.72      3.79 o
   2   6  28       16.64       16.64      4.20 o
   3   6  28        0.14       -1.37      7.13 o
   4   6  28        0.34       -2.79      6.60 o
   5   6  28        0.06       -5.25      9.77 o
  -6   7  28        0.14        6.37      4.44 o
  -5   7  28        1.25        1.07      5.67 o
  -4   7  28        0.03       -3.80      4.21 o
  -3   7  28       13.07       10.74      4.57 o
  -2   7  28        0.01       -0.76      3.58 o
  -1   7  28        7.77        5.90      3.92 o
   0   7  28        0.34        1.47      4.58 o
   1   7  28        4.61        5.03      3.81 o
   2   7  28       18.63       19.99      5.14 o
   3   7  28        3.14        0.12      5.37 o
   4   7  28        1.57        4.70      7.77 o
  -5   8  28        7.27        8.84      9.27 o
  -4   8  28        0.08       -0.29      8.06 o
  -3   8  28        0.61       -0.40      4.90 o
  -2   8  28        8.61        5.56      7.11 o
  -1   8  28       11.19        8.83      4.38 o
   0   8  28        6.39       16.16      4.59 o
   1   8  28        2.36       -4.25      4.25 o
   2   8  28        0.19       -3.86      4.43 o
   3   8  28        3.81        0.46      6.63 o
  -2   9  28        2.51       -5.64      6.10 o
  -1   9  28       25.15       28.32      6.56 o
   0   9  28       20.44       32.18      6.55 o
  -9   0  29        8.73        4.92      7.49 o
  -7   0  29       37.81       49.21      9.27 o
  -5   0  29       32.27       28.67      7.85 o
  -3   0  29      120.55      124.37      8.39 o
  -1   0  29        8.54        4.91      4.41 o
   1   0  29       52.96       39.64      6.06 o
   3   0  29       23.41       18.04      5.88 o
   5   0  29       13.54        1.28      6.92 o
   7   0  29       65.69       70.18     11.91 o
  -9   1  29        2.11       -0.21      4.89 o
  -8   1  29        8.37        3.11      4.25 o
  -7   1  29        3.28       -0.04      4.36 o
  -6   1  29       35.03       30.48     11.16 o
  -5   1  29        1.14       -2.36      3.73 o
  -4   1  29       16.76       10.33      3.50 o
  -3   1  29       59.39       61.40      5.32 o
  -2   1  29        0.00       -1.07      3.11 o
  -1   1  29       20.78       20.89      3.63 o
   0   1  29      222.17      208.55      7.55 o
   1   1  29       16.74       20.55      3.56 o
   2   1  29       66.02       64.89      7.31 o
   3   1  29        1.18        1.96      2.73 o
   4   1  29       12.31       -0.33      4.56 o
   5   1  29        7.09       15.49      9.24 o
   6   1  29        2.38        4.99      5.62 o
   7   1  29        1.82       -2.78      8.13 o
  -8   2  29       14.87       14.87      5.60 o
  -7   2  29       16.87       16.86      6.13 o
  -6   2  29       36.87       29.78      5.69 o
  -5   2  29        0.10        2.42      6.03 o
  -4   2  29        2.02        6.57      3.52 o
  -3   2  29       24.76       28.27      3.82 o
  -2   2  29       19.37       14.11      3.41 o
  -1   2  29        0.74        0.80      3.15 o
   0   2  29        2.46        5.03      3.22 o
   1   2  29       63.06       55.52      4.60 o
   2   2  29        4.33        3.41      3.05 o
   3   2  29       26.20       25.66      3.87 o
   4   2  29        0.05       -2.04      4.86 o
   5   2  29        0.05        2.97      5.07 o
   6   2  29        0.76       12.46      6.17 o
  -8   3  29       12.18       10.50      9.02 o
  -7   3  29        2.61        5.41      4.86 o
  -6   3  29       14.07       13.52      4.96 o
  -5   3  29       11.16       16.60      7.92 o
  -4   3  29       28.57       32.47      6.06 o
  -3   3  29        1.73        4.59      3.08 o
  -2   3  29       74.30       75.52      5.26 o
  -1   3  29       69.60       71.19      7.58 o
   0   3  29      100.92       95.11      5.70 o
   1   3  29       79.68       85.01      5.53 o
   2   3  29        0.87        7.37      3.19 o
   3   3  29        4.47        1.30      6.49 o
   4   3  29       16.00       23.16      5.97 o
   5   3  29        9.26       17.78      6.31 o
   6   3  29        5.02        3.45      5.67 o
  -8   4  29       15.58       23.65     10.73 o
  -7   4  29       13.29        7.15      5.22 o
  -6   4  29        4.36        5.78      4.97 o
  -5   4  29        4.23        4.25      4.59 o
  -4   4  29        7.63        1.15      4.46 o
  -3   4  29       42.32       55.61      6.03 o
  -2   4  29        1.52        2.49      3.02 o
  -1   4  29       13.26        3.97      3.15 o
   0   4  29       20.66       15.23      3.62 o
   1   4  29       29.91       24.51      4.10 o
   2   4  29        5.18        3.28      3.42 o
   3   4  29       44.19       42.29      8.10 o
   4   4  29       11.64        8.00      8.34 o
   5   4  29        4.88        3.65      5.86 o
   6   4  29        5.06        4.11      5.88 o
  -7   5  29        3.30       11.62      5.72 o
  -6   5  29       26.32       33.37      6.33 o
  -5   5  29        4.38       -3.25      4.38 o
  -4   5  29        0.02       -2.24      4.33 o
  -3   5  29       21.27       11.27      3.56 o
  -2   5  29        4.71       -2.97      3.51 o
  -1   5  29       21.28       12.80      4.78 o
   0   5  29       17.14       14.39      3.80 o
   1   5  29        1.53        3.95      3.36 o
   2   5  29       21.80       22.51      4.27 o
   3   5  29       17.91       16.01      6.03 o
   4   5  29       11.77       10.56      5.55 o
   5   5  29        0.23       11.04      6.27 o
  -7   6  29        2.33       19.04      8.77 o
  -6   6  29        0.55       13.05      5.50 o
  -5   6  29        4.39        3.32      4.90 o
  -4   6  29        0.75        0.38      4.45 o
  -3   6  29        1.15       -0.69      6.56 o
  -2   6  29        0.05       -2.45      3.57 o
  -1   6  29        3.14       10.59      3.95 o
   0   6  29        7.71        6.94      3.72 o
   1   6  29        0.18        1.82      3.51 o
   2   6  29        0.02       -0.64      4.16 o
   3   6  29        2.60       -1.72      5.48 o
   4   6  29        0.47        4.47      7.63 o
  -5   7  29       66.05       75.64     17.05 o
  -4   7  29       27.62       31.24      6.65 o
  -3   7  29        1.36       -0.39      4.68 o
  -2   7  29       26.86       19.35      4.41 o
  -1   7  29        0.91       -0.94      3.60 o
   0   7  29        6.38        3.79      3.88 o
   1   7  29        7.21        3.79      3.82 o
   2   7  29       10.65       13.20      5.34 o
   3   7  29        0.88       -2.27      6.01 o
  -4   8  29        3.30        2.26      5.73 o
  -3   8  29        1.81       -4.96      4.96 o
  -2   8  29        3.93        2.00      4.75 o
  -1   8  29        7.68        6.55      4.44 o
   0   8  29        2.01        0.78      4.00 o
   1   8  29        0.00        2.10      4.20 o
   2   8  29        3.04       14.76      7.23 o
  -8   0  30       14.17       17.12      8.06 o
  -6   0  30        0.12        0.78      5.42 o
  -4   0  30        0.05        0.57      5.42 o
  -2   0  30       21.37       23.36      6.35 o
   0   0  30       48.59       42.66      6.14 o
   2   0  30        0.94        3.07      4.05 o
   4   0  30        3.34        0.43      6.42 o
   6   0  30        9.57       11.70      8.13 o
  -8   1  30        4.84        0.35      5.38 o
  -7   1  30       12.10       14.49      5.17 o
  -6   1  30        2.53        3.28      4.39 o
  -5   1  30       57.51       65.46      6.73 o
  -4   1  30       30.54       29.91      5.46 o
  -3   1  30        4.46        5.14      2.96 o
  -2   1  30      136.35      140.27      6.42 o
  -1   1  30        2.44        2.30      2.98 o
   0   1  30        1.66        4.29      3.12 o
   1   1  30        1.76        9.61      3.19 o
   2   1  30        0.83        2.03      2.92 o
   3   1  30        6.16        3.89      3.64 o
   4   1  30        8.73        9.73      5.29 o
   5   1  30        1.23        3.35      5.35 o
   6   1  30        4.75        4.63      5.10 o
  -8   2  30        8.73        2.36      5.04 o
  -7   2  30        2.35       -4.57      4.89 o
  -6   2  30        8.96       -0.19     10.31 o
  -5   2  30       24.47       34.21      5.84 o
  -4   2  30        0.06       -1.89      3.73 o
  -3   2  30        0.02       -2.65      2.65 o
  -2   2  30       17.80       11.84      3.50 o
  -1   2  30       42.22       45.24      4.59 o
   0   2  30      226.78      220.07      7.94 o
   1   2  30        6.86       10.80      3.43 o
   2   2  30        7.64        6.28      3.72 o
   3   2  30        9.20       13.50      4.35 o
   4   2  30        0.39        7.36      5.16 o
   5   2  30        4.79        7.83      5.60 o
   6   2  30        1.81       -1.85      5.56 o
  -8   3  30       30.75       19.89      8.84 o
  -7   3  30        0.50       -1.86      4.88 o
  -6   3  30       61.19       78.59      7.74 o
  -5   3  30       13.60       17.48      7.31 o
  -4   3  30       22.19       17.69      5.55 o
  -3   3  30        0.18        2.56      3.06 o
  -2   3  30        7.56       10.68      3.41 o
  -1   3  30        1.18        4.55      3.15 o
   0   3  30        6.37        4.64      3.29 o
   1   3  30      184.40      189.64      7.58 o
   2   3  30       22.77       24.96      4.07 o
   3   3  30        1.18        3.44      3.90 o
   4   3  30       25.82       25.45     12.09 o
   5   3  30       13.89       13.33      6.32 o
   6   3  30        4.57        3.03      5.85 o
  -7   4  30        6.65        1.04      6.10 o
  -6   4  30       14.45        2.80     13.77 o
  -5   4  30        1.74        6.37      4.76 o
  -4   4  30       16.27       10.76     13.91 o
  -3   4  30       15.39       13.70      3.65 o
  -2   4  30       23.86       16.80      3.81 o
  -1   4  30        0.20       -2.96      2.96 o
   0   4  30       78.39       70.73      7.57 o
   1   4  30        1.12       -0.33      3.13 o
   2   4  30       33.15       34.69      4.59 o
   3   4  30        0.06       -1.59      5.23 o
   4   4  30        3.30        2.14      5.64 o
   5   4  30        2.43        4.28      6.05 o
  -7   5  30       12.54       14.88      5.97 o
  -6   5  30       33.14       47.14      8.95 o
  -5   5  30        0.11       -0.29      4.92 o
  -4   5  30        5.09        6.17      6.42 o
  -3   5  30        0.25        3.38      3.75 o
  -2   5  30        8.26        3.55      3.37 o
  -1   5  30       28.77       30.82      4.58 o
   0   5  30        0.01       -2.77      3.19 o
   1   5  30        2.52       -2.77      3.18 o
   2   5  30        1.90        0.96      3.48 o
   3   5  30        0.04       -1.03      4.96 o
   4   5  30       28.63       27.67      9.91 o
   5   5  30        0.10        2.98      6.12 o
  -6   6  30       33.23       24.97     13.34 o
  -5   6  30        0.98        6.83      5.29 o
  -4   6  30       15.39       14.65      5.58 o
  -3   6  30        6.16        4.38      7.63 o
  -2   6  30        2.00       -0.66      3.56 o
  -1   6  30       67.84       68.25      5.83 o
   0   6  30       29.22       26.17      5.57 o
   1   6  30        4.86       10.42      4.85 o
   2   6  30        4.02        7.74      4.53 o
   3   6  30        0.04        7.42      5.98 o
   4   6  30        0.95       -2.99     10.48 o
  -5   7  30        3.74        5.47      5.77 o
  -4   7  30       55.73       64.82      8.35 o
  -3   7  30        2.87        1.15      4.57 o
  -2   7  30        0.16        3.40      4.00 o
  -1   7  30        7.34       -0.64      3.94 o
   0   7  30        0.02        1.75      3.93 o
   1   7  30        0.68        1.59      3.67 o
   2   7  30        0.47       10.38      5.13 o
   3   7  30        3.53        6.04      6.82 o
  -3   8  30        1.89       -2.99      5.39 o
  -2   8  30        0.27        1.70      5.09 o
  -1   8  30        0.00        1.92      6.68 o
   0   8  30        6.25        7.28      4.52 o
   1   8  30        3.79        3.00     11.66 o
  -7   0  31        0.67        6.42      6.21 o
  -5   0  31       87.22       58.41      9.56 o
  -3   0  31       69.86       54.78     20.18 o
  -1   0  31       55.93       31.25      5.83 o
   1   0  31       82.76       77.51      9.31 o
   3   0  31       30.56       26.46      8.49 o
   5   0  31        5.84       -7.06      7.06 o
  -8   1  31        0.09        1.76      6.78 o
  -7   1  31       31.18       28.19      5.92 o
  -6   1  31        7.11        8.89      4.59 o
  -5   1  31        3.24        3.12      4.26 o
  -4   1  31        6.34       -0.59      3.93 o
  -3   1  31        7.37        0.86      2.96 o
  -2   1  31        5.53        4.63      3.09 o
  -1   1  31        3.79        4.56      3.26 o
   0   1  31        5.64        4.66      3.21 o
   1   1  31        1.58        1.86      3.22 o
   2   1  31        1.86        6.10      3.49 o
   3   1  31        8.70        4.13      4.89 o
   4   1  31       10.08        7.59      5.36 o
   5   1  31        0.16       -0.68      5.29 o
   6   1  31        2.11       -0.18      5.39 o
  -8   2  31        4.67       -0.78      5.22 o
  -7   2  31       11.98       18.85      5.83 o
  -6   2  31       25.51       25.75      5.90 o
  -5   2  31       29.40       26.67      5.97 o
  -4   2  31       24.32       34.78      6.10 o
  -3   2  31        0.03        5.08      3.14 o
  -2   2  31       18.05       18.46      3.82 o
  -1   2  31        6.63        2.56      3.20 o
   0   2  31        3.32        7.72      3.40 o
   1   2  31       75.82       63.56      5.21 o
   2   2  31        2.34        1.99      3.12 o
   3   2  31        5.08       -0.68      4.94 o
   4   2  31        0.27        5.92      5.32 o
   5   2  31        7.65        4.30      5.54 o
   6   2  31        7.76        8.13      5.97 o
  -8   3  31        1.71       -4.85      4.85 o
  -7   3  31       36.02       48.99      7.14 o
  -6   3  31       20.17        7.90      5.05 o
  -5   3  31        5.10        9.81      4.74 o
  -4   3  31       28.23       26.84      5.72 o
  -3   3  31       15.04       14.23      3.68 o
  -2   3  31        0.17        0.39      3.07 o
  -1   3  31       55.79       66.57      5.30 o
   0   3  31       50.88       49.39      4.91 o
   1   3  31        8.35       13.01      3.61 o
   2   3  31        5.57        6.34      4.94 o
   3   3  31        3.43        7.88      5.42 o
   4   3  31        2.20        2.49      5.55 o
   5   3  31        0.92        8.61      9.38 o
  -7   4  31      144.48      157.03     10.74 o
  -6   4  31       22.25       22.04      5.82 o
  -5   4  31        0.00        1.49      4.78 o
  -4   4  31        1.87       -3.96      3.96 o
  -3   4  31        9.65       10.26      3.70 o
  -2   4  31        4.73        3.58      3.33 o
  -1   4  31        9.17        7.19      3.56 o
   0   4  31        8.66        8.84      3.61 o
   1   4  31       25.11       18.06      4.22 o
   2   4  31        0.01       -1.14      3.30 o
   3   4  31        0.05        0.70      9.99 o
   4   4  31       13.04       14.38      7.67 o
   5   4  31       19.11       17.06     11.73 o
  -7   5  31       14.46       23.54      9.13 o
  -6   5  31       42.07       58.46      7.79 o
  -5   5  31       13.12       13.51      5.40 o
  -4   5  31        4.49        6.69      4.92 o
  -3   5  31       10.69       10.39      4.50 o
  -2   5  31       21.56       26.77      4.54 o
  -1   5  31        0.01        4.48      3.71 o
   0   5  31       28.29       26.08      4.54 o
   1   5  31        4.63        7.27      3.74 o
   2   5  31        6.89        3.87      4.15 o
   3   5  31        1.13        1.99     10.63 o
   4   5  31        2.89       -3.52      5.29 o
  -6   6  31       22.87       42.51     10.48 o
  -5   6  31       83.76       98.45      9.53 o
  -4   6  31        4.92        4.79      5.09 o
  -3   6  31       14.84       21.66      5.16 o
  -2   6  31        5.35        5.08      3.96 o
  -1   6  31        7.44       11.72      5.39 o
   0   6  31       15.07       18.43      4.50 o
   1   6  31        0.14       -2.11      3.51 o
   2   6  31        2.04       12.53      4.84 o
   3   6  31        2.11        2.61      5.74 o
  -4   7  31        0.02       -3.22      4.85 o
  -3   7  31        4.55        1.74     10.95 o
  -2   7  31        1.02        5.66      6.45 o
  -1   7  31       14.00       16.11      4.68 o
   0   7  31       20.99       24.58      5.22 o
   1   7  31        3.76        7.63      4.28 o
   2   7  31        3.52        7.53      5.26 o
  -2   8  31       76.91       85.38     18.26 o
  -1   8  31       66.31       77.50      8.43 o
   0   8  31       27.69       30.74      8.14 o
  -8   0  32       30.02       28.60      9.20 o
  -6   0  32       49.84       52.56     10.06 o
  -4   0  32        2.27       -1.78      5.63 o
  -2   0  32        8.82        6.46      8.20 o
   0   0  32       33.29       33.47      6.15 o
   2   0  32        0.16       -4.00      4.35 o
   4   0  32        0.28       -5.78      5.78 o
  -8   1  32        0.15       -0.58      5.85 o
  -7   1  32        4.70        9.18      5.07 o
  -6   1  32        0.04       -3.95      3.95 o
  -5   1  32       73.55       72.81      7.42 o
  -4   1  32       15.74       15.53      5.11 o
  -3   1  32       29.30       45.11      6.44 o
  -2   1  32       57.98       62.81      5.10 o
  -1   1  32      104.01       98.41      5.98 o
   0   1  32        4.39       -0.18      3.21 o
   1   1  32       45.50       52.99      4.95 o
   2   1  32        3.89        3.75      3.15 o
   3   1  32       11.68       15.24      6.92 o
   4   1  32        1.37        3.00      5.02 o
   5   1  32        9.03        3.95      5.61 o
  -8   2  32        0.31        6.99      7.77 o
  -7   2  32        3.14        6.51      9.27 o
  -6   2  32       20.63       18.88      5.82 o
  -5   2  32        5.28       -1.60      4.31 o
  -4   2  32       46.71       62.99      7.26 o
  -3   2  32        0.06        0.08      3.13 o
  -2   2  32       27.72       27.92      4.18 o
  -1   2  32       16.35       11.90      3.84 o
   0   2  32        0.63       -0.31      3.18 o
   1   2  32        6.18        7.68      3.54 o
   2   2  32        7.29       -0.63      3.14 o
   3   2  32        1.36       -2.61      8.20 o
   4   2  32       36.11       47.96      7.71 o
   5   2  32        2.56       -1.43      5.90 o
  -7   3  32       61.24       68.44      8.12 o
  -6   3  32       35.93       33.40      6.55 o
  -5   3  32       18.36       15.62      5.44 o
  -4   3  32        1.83        6.31      4.79 o
  -3   3  32        7.19       13.70      3.83 o
  -2   3  32        3.03        3.92      3.89 o
  -1   3  32       16.28       21.78      4.97 o
   0   3  32       22.19       15.53      3.99 o
   1   3  32        0.06       -0.66      3.42 o
   2   3  32       10.09        8.94      3.64 o
   3   3  32       10.96       10.38      5.75 o
   4   3  32        1.31       -3.21     10.20 o
   5   3  32       42.51       42.16     11.55 o
  -7   4  32       17.41       29.03      9.13 o
  -6   4  32       10.94       11.38      5.46 o
  -5   4  32        1.89        4.30      5.09 o
  -4   4  32        0.48        3.08      7.20 o
  -3   4  32       14.44       16.15      4.67 o
  -2   4  32        2.00        1.33      3.49 o
  -1   4  32      102.70      106.06     10.07 o
   0   4  32       15.60       19.48      4.20 o
   1   4  32        3.09        6.60      3.80 o
   2   4  32       16.60       23.68      4.54 o
   3   4  32        0.03       -5.31      5.40 o
   4   4  32        8.80        1.77      6.88 o
  -6   5  32        8.03       22.06     10.84 o
  -5   5  32        7.66       -0.47      4.88 o
  -4   5  32        2.07       -3.82      8.45 o
  -3   5  32        1.88        1.79      4.20 o
  -2   5  32       13.35       14.74      4.31 o
  -1   5  32       70.94       79.19      6.22 o
   0   5  32       10.28       20.59      4.53 o
   1   5  32        6.80        5.58      3.99 o
   2   5  32        0.08        4.57      4.60 o
   3   5  32        0.26        4.77      6.00 o
   4   5  32        6.94        7.72      6.70 o
  -5   6  32       10.61       18.59      6.58 o
  -4   6  32       37.66       49.65      8.34 o
  -3   6  32        4.17        7.39      5.56 o
  -2   6  32       12.03       11.69      4.18 o
  -1   6  32        4.69       -1.61      3.82 o
   0   6  32       16.38        7.02      6.77 o
   1   6  32        8.43        2.69      3.79 o
   2   6  32       19.32       19.80      5.67 o
   3   6  32        1.20       12.19      6.75 o
  -4   7  32        4.23       -0.57      8.99 o
  -3   7  32        1.93        2.80     10.13 o
  -2   7  32       13.90       12.92      6.18 o
  -1   7  32       68.96       93.28      9.49 o
   0   7  32       25.71       25.42      5.28 o
   1   7  32        0.33       -4.20      4.43 o
  -7   0  33       26.92       24.53      8.99 o
  -5   0  33        0.25       -4.28      5.99 o
  -3   0  33        2.30        7.53      4.83 o
  -1   0  33      399.62      363.70     14.98 o
   1   0  33        0.03        7.95      4.84 o
   3   0  33       40.30       29.17      9.84 o
   5   0  33        4.03       -5.56      6.99 o
  -7   1  33        0.00       -1.85      4.77 o
  -6   1  33        1.02       -0.43      4.68 o
  -5   1  33       14.04       17.16     11.05 o
  -4   1  33       14.35       14.43      5.24 o
  -3   1  33       17.26       23.41      4.17 o
  -2   1  33        3.52       10.34      3.58 o
  -1   1  33        0.74        4.81      3.44 o
   0   1  33        2.57       -0.48      3.86 o
   1   1  33        1.82       -2.73      3.23 o
   2   1  33        0.00       -1.41      3.25 o
   3   1  33        3.87       -0.80      4.87 o
   4   1  33       18.18        8.88      5.61 o
   5   1  33        0.51       -0.03      5.38 o
  -7   2  33       27.31       28.70      6.61 o
  -6   2  33       35.05       39.07     10.16 o
  -5   2  33        1.80       -1.37      4.40 o
  -4   2  33       77.79       83.36      8.19 o
  -3   2  33       15.70       15.15      3.96 o
  -2   2  33       14.20       25.22      4.37 o
  -1   2  33        5.11        3.93      3.94 o
   0   2  33       12.22       18.63      3.88 o
   1   2  33        0.02        1.80      3.30 o
   2   2  33        1.64       -0.18      3.29 o
   3   2  33       22.28        9.00      5.93 o
   4   2  33        1.77        1.17      5.56 o
   5   2  33       15.80       11.05      6.56 o
  -7   3  33       12.22       15.97      5.92 o
  -6   3  33        2.01       -4.68      4.68 o
  -5   3  33       12.45        5.74      5.17 o
  -4   3  33        6.24        2.13      4.41 o
  -3   3  33       16.89       16.29      6.89 o
  -2   3  33       24.61       30.17      4.58 o
  -1   3  33       27.52       27.97      4.55 o
   0   3  33       50.37       52.78      5.20 o
   1   3  33        2.20        2.81      3.45 o
   2   3  33       28.39       29.51      5.74 o
   3   3  33        0.04        6.83      5.98 o
   4   3  33        0.51        1.48      5.46 o
  -6   4  33        5.96        7.05      5.67 o
  -5   4  33       14.11       14.88      5.87 o
  -4   4  33        2.74        4.50      5.42 o
  -3   4  33        6.08        2.31      4.09 o
  -2   4  33        9.26        3.88      5.50 o
  -1   4  33       23.82       21.96      5.14 o
   0   4  33        4.86        2.52      3.64 o
   1   4  33       19.13       20.41      6.14 o
   2   4  33        4.83        9.45      4.63 o
   3   4  33        0.50        1.50      6.95 o
   4   4  33        0.13        0.80      6.20 o
  -6   5  33        4.29       14.41      7.70 o
  -5   5  33        6.79       16.08      6.20 o
  -4   5  33        1.24       -4.37      9.88 o
  -3   5  33        9.23       10.54      4.59 o
  -2   5  33        4.26        8.81      4.12 o
  -1   5  33       68.80       90.60      6.64 o
   0   5  33        6.41        9.97      4.17 o
   1   5  33       22.79       32.16      5.01 o
   2   5  33        4.04        8.76      4.84 o
   3   5  33       13.21       17.95      7.14 o
  -4   6  33        0.07       -2.39      4.99 o
  -3   6  33       27.75       37.12      7.32 o
  -2   6  33        0.07        9.44      4.31 o
  -1   6  33      138.47      161.46      8.37 o
   0   6  33       11.82       15.00      4.60 o
   1   6  33        2.06        4.65      4.01 o
   2   6  33        0.12        0.35      6.13 o
  -2   7  33        3.73       14.68      5.54 o
  -1   7  33       21.92       31.72      6.40 o
   0   7  33        0.06        0.67      5.14 o
  -6   0  34       69.96       67.97     10.98 o
  -4   0  34       11.45        0.07      6.49 o
  -2   0  34        9.13       13.37      5.38 o
   0   0  34       10.81        9.48      5.27 o
   2   0  34       22.08       43.30     10.91 o
   4   0  34       23.51       29.17     10.13 o
  -7   1  34       17.32       20.67      6.30 o
  -6   1  34        0.26       -4.38      4.38 o
  -5   1  34       25.35       26.55      5.92 o
  -4   1  34       28.53       35.31      6.22 o
  -3   1  34        5.47        3.99      3.53 o
  -2   1  34        1.24       -0.08      3.30 o
  -1   1  34       56.43       49.28      5.29 o
   0   1  34        1.91        2.25      3.46 o
   1   1  34        7.34       13.16      3.97 o
   2   1  34        0.52        0.91      3.50 o
   3   1  34        7.38        7.25     10.77 o
   4   1  34        1.99        7.91      5.90 o
  -7   2  34        4.62       -4.72      4.72 o
  -6   2  34        6.86        5.79      5.00 o
  -5   2  34       24.83       33.59      6.48 o
  -4   2  34        2.25        5.95      4.96 o
  -3   2  34       70.84       80.93      5.82 o
  -2   2  34        3.48       -2.60      3.44 o
  -1   2  34        4.08        8.27      3.75 o
   0   2  34        0.00        1.82      3.42 o
   1   2  34        2.11        5.35      3.67 o
   2   2  34        9.73        9.38      4.47 o
   3   2  34        0.14        5.21      6.67 o
   4   2  34        0.95       14.24      6.33 o
  -6   3  34        3.39       -5.02      5.02 o
  -5   3  34        5.27       -1.29      4.67 o
  -4   3  34       14.48       21.90      5.93 o
  -3   3  34        0.00       -1.71      3.94 o
  -2   3  34       14.77       19.26      4.17 o
  -1   3  34       23.36       13.67      4.20 o
   0   3  34       14.44       10.97      4.48 o
   1   3  34       10.14        5.89      4.01 o
   2   3  34        0.80       -4.19      5.96 o
   3   3  34       12.09       17.99      6.98 o
   4   3  34        0.20        3.08      6.28 o
  -6   4  34        8.73        8.78      5.83 o
  -5   4  34        1.20        4.42      6.70 o
  -4   4  34        4.01       -1.40      7.13 o
  -3   4  34        0.01       -0.51      4.01 o
  -2   4  34        4.35       -3.47      3.47 o
  -1   4  34        7.67        0.90      3.68 o
   0   4  34       58.81       58.11      6.14 o
   1   4  34       26.17       33.49      5.23 o
   2   4  34        7.16        9.84      4.80 o
   3   4  34       10.05        5.22      6.32 o
  -5   5  34       13.19       12.84      6.35 o
  -4   5  34        2.86       -0.42      5.00 o
  -3   5  34        5.00        4.55      6.13 o
  -2   5  34       62.37       89.39      6.71 o
  -1   5  34        9.05       15.78      4.77 o
   0   5  34       36.77       47.57      5.65 o
   1   5  34        9.44       11.07      4.64 o
   2   5  34       17.13       10.84      6.64 o
   3   5  34        1.91        0.09      6.93 o
  -4   6  34        2.07        4.21      9.41 o
  -3   6  34        1.60        4.68      5.84 o
  -2   6  34        8.45       17.72      5.51 o
  -1   6  34        0.85        5.75      4.65 o
   0   6  34        6.47        5.18      7.57 o
   1   6  34        3.04        1.22      3.99 o
  -7   0  35       38.75       44.43     10.48 o
  -5   0  35       14.59       15.98      7.56 o
  -3   0  35       29.27       10.60      9.99 o
  -1   0  35      168.29      189.38     22.72 o
   1   0  35       55.63       70.87      8.25 o
   3   0  35        5.08        0.71      8.20 o
  -6   1  35       20.31       16.28      5.92 o
  -5   1  35       17.11       10.74      5.06 o
  -4   1  35        9.20       15.83      5.22 o
  -3   1  35       10.29        9.18      3.78 o
  -2   1  35       69.45       78.47      5.89 o
  -1   1  35        0.64        2.50      3.53 o
   0   1  35        0.04        0.98      3.48 o
   1   1  35       31.84       36.85      4.92 o
   2   1  35        0.08        7.15      3.70 o
   3   1  35        0.51        6.08      6.03 o
   4   1  35        0.23       -5.14      5.14 o
  -6   2  35        2.68        1.10      5.00 o
  -5   2  35       17.65       11.04      5.51 o
  -4   2  35        1.26       -1.21      6.03 o
  -3   2  35       45.37       49.07      6.07 o
  -2   2  35        8.75       10.67      3.82 o
  -1   2  35        4.40        3.55      3.55 o
   0   2  35       38.76       42.65      5.17 o
   1   2  35       11.78       13.17      4.12 o
   2   2  35        0.85       -1.83      4.23 o
   3   2  35        4.11        5.25      6.12 o
   4   2  35        4.36        7.47      6.58 o
  -6   3  35        1.07       -5.05      5.05 o
  -5   3  35        1.38       -1.64      4.66 o
  -4   3  35       11.78       11.94      8.59 o
  -3   3  35       16.40       24.20      5.08 o
  -2   3  35        8.07       10.36      4.01 o
  -1   3  35        2.21        8.27      4.01 o
   0   3  35       20.21       16.76      4.38 o
   1   3  35        0.34       -3.37      3.37 o
   2   3  35        0.03       -1.06      4.36 o
   3   3  35        0.90        3.39      6.61 o
  -5   4  35        9.43       13.81      5.82 o
  -4   4  35        2.65       -1.26      4.97 o
  -3   4  35        0.01        1.14      5.07 o
  -2   4  35        0.00        1.15      5.25 o
  -1   4  35       16.86       19.93      4.63 o
   0   4  35       26.87       31.63      5.15 o
   1   4  35       61.30       91.98     10.81 o
   2   4  35       11.06       15.24      7.04 o
   3   4  35        1.17        0.11      6.67 o
  -4   5  35        0.01       -1.85      6.10 o
  -3   5  35        5.43        5.99      5.99 o
  -2   5  35       29.03       41.99      5.59 o
  -1   5  35        4.53        4.09      4.37 o
   0   5  35        3.10        3.78      5.71 o
   1   5  35        1.34        3.18      3.93 o
   2   5  35        3.85        0.00      6.12 o
  -2   6  35       23.83       28.50      8.00 o
  -1   6  35       56.68       79.30      7.06 o
   0   6  35       13.10       18.35      8.49 o
  -6   0  36        8.37        6.35      7.13 o
  -4   0  36        0.71       -0.14      5.92 o
  -2   0  36       43.89       37.78      7.01 o
   0   0  36       27.12       21.84     11.73 o
   2   0  36       27.01       16.12      9.27 o
  -6   1  36        9.52       11.51      5.48 o
  -5   1  36       15.35       13.84      5.22 o
  -4   1  36        1.34        1.12      4.31 o
  -3   1  36        9.05        3.60      4.84 o
  -2   1  36        9.53        9.61      3.91 o
  -1   1  36        5.09        9.21      3.91 o
   0   1  36      122.76      138.72      9.80 o
   1   1  36        1.06        3.15      3.77 o
   2   1  36        3.14       11.01      4.86 o
   3   1  36        7.50        5.85      6.29 o
  -6   2  36        1.96        4.05      5.39 o
  -5   2  36        0.62       -2.19      6.03 o
  -4   2  36        6.69        6.98      5.51 o
  -3   2  36        4.25        7.54      5.01 o
  -2   2  36       18.20       25.41      4.96 o
  -1   2  36        8.28       12.11      4.20 o
   0   2  36        0.37       -0.58      3.78 o
   1   2  36        3.81        3.18      3.66 o
   2   2  36        0.10        0.43      4.33 o
   3   2  36        1.99       -5.14      5.99 o
  -5   3  36        1.39        3.75      5.24 o
  -4   3  36       14.80       26.84     17.44 o
  -3   3  36        1.12        5.65      5.21 o
  -2   3  36        0.57       -2.54      3.52 o
  -1   3  36        7.86       10.66      4.29 o
   0   3  36        0.79       -3.80      3.80 o
   1   3  36       28.05       27.38      5.00 o
   2   3  36        0.15       -5.43      5.43 o
   3   3  36        3.73       19.75      7.84 o
  -5   4  36        1.21        9.70      8.77 o
  -4   4  36       11.91        3.83      5.54 o
  -3   4  36        8.60        7.26      5.96 o
  -2   4  36        8.60       13.90      4.66 o
  -1   4  36        1.18       -1.00      3.97 o
   0   4  36       16.19       23.73      4.84 o
   1   4  36        1.55        5.86      4.14 o
   2   4  36        6.06       11.00      6.99 o
  -3   5  36       15.23       21.61      7.22 o
  -2   5  36       54.88       60.28      8.27 o
  -1   5  36        5.08        2.39      4.28 o
   0   5  36        0.65        2.25      4.35 o
   1   5  36        4.60       11.55      7.13 o
  -5   0  37        2.49        1.43      6.85 o
  -3   0  37       23.09       30.67      9.27 o
  -1   0  37       31.03       32.53      6.97 o
   1   0  37       19.30       23.39      6.68 o
   3   0  37        1.53        1.43      9.13 o
  -5   1  37        8.99       11.58      5.99 o
  -4   1  37        4.80        8.35      9.09 o
  -3   1  37        0.04        1.31      5.63 o
  -2   1  37       21.50       20.55      4.48 o
  -1   1  37        6.66        4.60      3.77 o
   0   1  37        6.58        4.96      4.07 o
   1   1  37        1.00        2.23      3.74 o
   2   1  37        2.60       15.69      6.73 o
   3   1  37       12.62        4.49      6.90 o
  -5   2  37        1.99        6.53     11.70 o
  -4   2  37        0.12        9.17      5.27 o
  -3   2  37        5.89        5.85      5.29 o
  -2   2  37        4.63        1.64      3.91 o
  -1   2  37        0.36        1.38      3.68 o
   0   2  37        5.61        8.92      4.74 o
   1   2  37        6.79        7.17      4.23 o
   2   2  37        0.50       -1.50      6.03 o
  -5   3  37        0.00       -0.29      8.06 o
  -4   3  37       35.31       44.00      7.53 o
  -3   3  37        9.72       13.80      7.17 o
  -2   3  37        8.31       11.06      4.15 o
  -1   3  37        0.23        4.11      4.09 o
   0   3  37        1.55       -0.42      3.92 o
   1   3  37        0.71       -3.88      3.88 o
   2   3  37        0.91        7.82      7.13 o
  -4   4  37        4.40        8.42      9.70 o
  -3   4  37       37.03       45.25     11.27 o
  -2   4  37        7.87       10.76      5.49 o
  -1   4  37        1.41        1.36      4.10 o
   0   4  37        1.40        2.41      4.17 o
   1   4  37       31.26       29.29      6.31 o
  -1   5  37        8.75       17.62     10.84 o
  -4   0  38        8.12       -4.28      6.63 o
  -2   0  38        2.96        5.84      5.59 o
   0   0  38        0.05        0.04      5.70 o
   2   0  38       39.69       63.12     13.34 o
  -5   1  38       10.18        0.57      7.10 o
  -4   1  38        0.01       -2.20      5.05 o
  -3   1  38        0.39       -6.10      6.10 o
  -2   1  38       20.60       15.27      4.53 o
  -1   1  38        2.51       -2.60      3.64 o
   0   1  38       10.72        6.94      4.34 o
   1   1  38        5.92        6.31      4.19 o
   2   1  38        6.05       19.35      7.46 o
  -4   2  38        1.00        2.11      5.49 o
  -3   2  38       36.64       46.58      9.70 o
  -2   2  38        0.97        1.55      3.93 o
  -1   2  38        4.80        2.46      4.52 o
   0   2  38        1.71        3.33      4.34 o
   1   2  38        0.17       -2.14      3.87 o
   2   2  38        0.09       -3.12      6.51 o
  -4   3  38       14.94        6.35      8.99 o
  -3   3  38        8.91       14.70      6.49 o
  -2   3  38        3.60        2.11      4.13 o
  -1   3  38        1.14       -1.09      3.99 o
   0   3  38        0.36        0.04      4.03 o
   1   3  38        7.16        6.80      4.43 o
  -2   4  38        1.70       -7.40      9.52 o
  -1   4  38        5.09        3.75      4.32 o
  -3   0  39        3.78       -1.36      7.63 o
  -1   0  39        0.40       11.66      8.10 o
   1   0  39        2.49        1.91      5.87 o
  -4   1  39        3.82        4.49      7.27 o
  -3   1  39        0.72       -4.79      4.84 o
  -2   1  39        0.81       -1.17      3.83 o
  -1   1  39        5.03        6.12      4.55 o
   0   1  39       10.55       10.92      5.52 o
   1   1  39        1.31        1.25      3.95 o
  -3   2  39        1.15        1.16      5.31 o
  -2   2  39        1.26        1.63      4.69 o
  -1   2  39        6.38        6.77      4.17 o
   0   2  39        0.00        4.03      4.12 o
  -2   3  39        5.79       10.22      6.65 o
  -1   3  39        0.06       -5.00      5.00 o
  -2   0  40        6.37       11.53      6.48 o
  -2   1  40       25.20       16.57     24.25 o
  -1   1  40        3.12        0.88      5.01 o
 
